# Supplementary material for: Combining P and Zn fertilization to enhance yield and grain quality in maize grown on Mediterranean soils
Source: Sci Rep. 2021 Apr 1;11:7427. doi: 10.1038/s41598-021-86766-2 (PMC8016957; doi:10.1038/s41598-021-86766-2)
Supplement: Supplementary file 4 — Supplementary Information 4. [file 41598_2021_86766_MOESM4_ESM.xlsx]

## Sheet: Hoja1
Combining P and Zn fertilization to enhance yield and grain quality in maize grown on Mediterranean soils Scientific Reports Antonio Rafael Sánchez-Rodríguez1, María-Dolores Rey2, Hasna Nechate-Drif1, María Ángeles Castillejo2, Jesús V. Jorrín-Novo2, José Torrent1, María Carmen del Campillo1, Daniel Sacristán1 1 Department of Agronomy, University of Córdoba, Campus de Rabanales, Building C4, Crta…
Table S3 List of all proteins and of the significantly abundant proteins (DAPs) identified in this work.

## Sheet: Total proteins
Checked	Protein FDR Confidence	Master	Accession	Description	Exp. q-value	Sum PEP Score	Coverage	# Peptides	# PSMs	# Unique Peptides	# Protein Groups	# AAs	MW [kDa]	calc. pI	Found in Sample: [S1] F1: Sample, C, 1	Found in Sample: [S2] F2: Sample, C, 2	Found in Sample: [S3] F3: Sample, C, 3	Found in Sample: [S4] F4: Sample, P, 1	Found in Sample: [S5] F5: Sample, P, 2	Found in Sample: [S6] F6: Sample, P, 3	Found in Sample: [S7] F7: Sample, PZn, 1	Found in Sample: [S8] F8: Sample, PZn, 2	Found in Sample: [S9] F9: Sample, PZn, 3	Found in Sample: [S10] F10: Sample, Zn, 1	Found in Sample: [S11] F11: Sample, Zn, 2	Found in Sample: [S12] F12: Sample, Zn, 3	Modifications	Area: F1: Sample, C, 1	Area: F2: Sample, C, 2	Area: F3: Sample, C, 3	Area: F4: Sample, P, 1	Area: F5: Sample, P, 2	Area: F6: Sample, P, 3	Area: F7: Sample, PZn, 1	Area: F8: Sample, PZn, 2	Area: F9: Sample, PZn, 3	Area: F10: Sample, Zn, 1	Area: F11: Sample, Zn, 2	Area: F12: Sample, Zn, 3	emPAI	Score Sequest HT	# Peptides Sequest HT
FALSE	High	Master Protein	C4JBV8	(+)-neomenthol dehydrogenase OS=Zea mays OX=4577 GN=100280419 PE=2 SV=1	0	5.99999	6.05096	2	4	2	1	314	34.278	5.24	Not Found	Not Found	Not Found	Not Found	High	Not Found	Not Found	High	High	Not Found	Not Found	Not Found						640000			1600000	4100000				0.245	4.8427	2
FALSE	High	Master Protein	A0A1D6JAW2	(+)-neomenthol dehydrogenase OS=Zea mays OX=4577 GN=ZEAMMB73_Zm00001d025924 PE=3 SV=1	0	41.1112	31.8713	8	50	8	1	342	37.018	8.5	High	High	High	High	High	High	High	High	High	High	Not Found	High		21000000	2200000	14000000	1700000	2100000	3700000	13000000	28000000	43000000	2800000		9400000	1.31	140.791	8
FALSE	High	Master Protein	B4FTM3	(DL)-glycerol-3-phosphatase 2 OS=Zea mays OX=4577 GN=100283340 PE=2 SV=1	0.000352858	4.18446	9.02527	2	6	2	1	277	30.199	6.95	High	High	Not Found	Not Found	Not Found	Not Found	Not Found	High	High	Not Found	Not Found	High		5700000	3400000						4600000	5700000			3500000	0.292	13.8436	2
FALSE	High	Master Protein	A0A1D6ICB7	(S)-ureidoglycine aminohydrolase OS=Zea mays OX=4577 GN=ZEAMMB73_Zm00001d021558 PE=4 SV=1	0	48.1754	24.3626	5	48	5	1	353	38.754	6.64	High	High	High	High	High	High	High	High	High	High	Not Found	High		21000000	12000000	17000000	2500000	4200000	5500000	17000000	38000000	39000000	7200000		19000000	9	100.235	5
FALSE	High	Master Protein	A0A1D6JPD5	1,2-dihydroxy-3-keto-5-methylthiopentene dioxygenase OS=Zea mays OX=4577 GN=100216585 PE=3 SV=1	0	71.1951	52.0179	11	93	11	1	223	26.222	5.21	High	High	High	High	High	High	High	High	High	High	High	High	Acetyl [N-Term]	40000000	13000000	22000000	1700000	6100000	16000000	33000000	55000000	56000000	13000000	5300000	83000000	7.577	213.136	11
FALSE	High	Master Protein	Q41740	1,4-alpha-glucan branching enzyme OS=Zea mays OX=4577 GN=sbe1 PE=2 SV=1	0	59.4662	24.1798	14	59	14	1	823	92.826	7.2	High	High	High	High	High	High	High	High	High	High	High	High		14000000	2600000	10000000	400000	1400000	2100000	26000000	38000000	32000000	1200000	600000	3900000	1.059	98.2086	14
FALSE	High	Master Protein	A0A1D6H9Q8	1,4-alpha-glucan-branching enzyme 2, chloroplastic/amyloplastic OS=Zea mays OX=4577 GN=ZEAMMB73_Zm00001d016684 PE=4 SV=1	0	142.865	33.3748	21	179	15	1	803	90.924	6.23	High	High	High	High	High	High	High	High	High	High	High	High		87000000	13000000	35000000	3500000	10000000	5000000	63000000	92000000	47000000	7700000	1200000	32000000	4.217	419.234	21
FALSE	High	Master Protein	A0A1D6IL03	10 kDa chaperonin OS=Zea mays OX=4577 GN=100193174 PE=3 SV=1	0	9.25387	46.4646	4	7	4	1	99	10.636	8.4	High	Not Found	Not Found	Not Found	Not Found	High	Not Found	Not Found	Not Found	Not Found	Not Found	High		6800000					2800000						52000000	2.162	15.3797	4
FALSE	High	Master Protein	B6TXM6	10-deacetylbaccatin III 10-O-acetyltransferase OS=Zea mays OX=4577 GN=100284805 PE=2 SV=1	0	33.8423	26.6355	7	37	6	1	428	45.455	5.19	High	High	High	High	High	High	High	High	High	High	High	High		11000000	6400000	12000000	590000	2400000	1900000	13000000	30000000	23000000	4400000	1300000	21000000	1.462	97.351	7
FALSE	High	Master Protein	A0A1D6P3B9	110 kDa U5 small nuclear ribonucleoprotein component CLO OS=Zea mays OX=4577 GN=ZEAMMB73_Zm00001d046549 PE=4 SV=1	0.0001434	4.32013	1.94076	2	2	2	1	979	108.317	5.39	Not Found	Not Found	Not Found	Not Found	Not Found	Not Found	High	Not Found	Not Found	Not Found	Not Found	Not Found								5800000						0.081	4.37448	2
FALSE	High	Master Protein	B4FE26	11-beta-hydroxysteroid dehydrogenase 1A OS=Zea mays OX=4577 GN=100216664 PE=2 SV=1	0	243.787	57.5931	15	398	15	1	349	38.543	6.44	High	High	High	High	High	High	High	High	High	High	High	High		420000000	500000000	630000000	110000000	210000000	160000000	920000000	1400000000	1800000000	410000000	97000000	1600000000	53.556	1297.12	15
FALSE	High	Master Protein	A0A1D6LBF9	11-beta-hydroxysteroid dehydrogenase-like 5 OS=Zea mays OX=4577 GN=ZEAMMB73_Zm00001d034801 PE=4 SV=1	0	68.533	31.2741	6	99	6	1	259	27.981	7.12	High	High	High	High	High	High	High	High	High	High	High	High		240000000	95000000	120000000	30000000	60000000	82000000	210000000	270000000	280000000	110000000	43000000	460000000	6.017	290.655	6
FALSE	High	Master Protein	Q49HD8	12-oxo-phytodienoic acid reductase OS=Zea mays OX=4577 GN=OPR7 PE=2 SV=1	0	8.26701	7.5188	2	5	2	1	399	44.076	8.37	Not Found	High	Not Found	High	Not Found	Not Found	Not Found	High	High	Not Found	Not Found	Not Found			840000		240000				2700000	1300000				0.186	2.52143	2
FALSE	High	Master Protein	B6SJF7	14 kDa zinc-binding protein OS=Zea mays OX=4577 GN=HINT PE=2 SV=1	0	20.1376	44.186	4	29	4	1	129	14.221	6.07	High	High	High	Not Found	Not Found	High	High	High	Not Found	High	High	High		38000000	16000000	20000000			12000000	28000000	19000000		12000000		79000000	3.217	77.8039	4
FALSE	High	Master Protein	A0A1D6QK06	14-3-3-like protein A OS=Zea mays OX=4577 GN=100283215 PE=3 SV=1	0	55.3104	35.6877	8	88	3	1	269	29.694	4.94	High	Not Found	Not Found	Not Found	Not Found	Not Found	Not Found	High	Not Found	Not Found	Not Found	High		9000000							12000000				6500000	2.981	231.28	8
FALSE	High	Master Protein	A0A1D6PQP0	14-3-3-like protein GF14 epsilon OS=Zea mays OX=4577 GN=ZEAMMB73_Zm00001d048868 PE=3 SV=1	0	9.32837	5.82751	2	17	1	1	429	47.36	8.29	High	Not Found	Not Found	Not Found	Not Found	Not Found	Not Found	Not Found	Not Found	Not Found	Not Found	High		3100000											7200000	0.16	40.8122	2
FALSE	High	Master Protein	A0A1D6JRX5	14-3-3-like protein GF14 omega OS=Zea mays OX=4577 GN=ZEAMMB73_Zm00001d028091 PE=3 SV=1	0	30.8483	21.5909	3	36	1	1	176	19.339	8.54	Not Found	High	Not Found	Not Found	Not Found	Not Found	Not Found	Not Found	Not Found	Not Found	Not Found	Not Found			5400000											2.594	124.873	3
FALSE	High	Master Protein	P49106	14-3-3-like protein GF14-6 OS=Zea mays OX=4577 GN=GRF1 PE=3 SV=1	0	139.801	60.9195	15	213	1	1	261	29.644	4.81	High	High	High	High	High	High	High	High	High	High	High	High		160000000	17000000	67000000	5200000	22000000	18000000	160000000	210000000	64000000	40000000	2700000	63000000	18.953	567.449	15
FALSE	High	Master Protein	K7U5A5	14-3-3-like protein OS=Zea mays OX=4577 GN=100273134 PE=3 SV=1	0	123.367	64.1791	15	169	3	1	268	29.525	4.87	High	Not Found	High	High	High	High	High	High	High	High	High	High		15000000		7400000	1900000	2000000	2300000	3700000	12000000	4200000	4500000	220000	12000000	10.159	457.704	15
FALSE	High	Master Protein	B4FT23	14-3-3-like protein OS=Zea mays OX=4577 GN=100283140 PE=2 SV=1	0	67.7686	49.2063	12	96	4	1	252	28.573	4.82	High	High	High	High	High	High	High	High	High	High	Not Found	High		4600000	840000	2600000	660000	480000	580000	7400000	13000000	170000	2000000		1300000	5.952	199.599	12
FALSE	High	Master Protein	B6U284	14-3-3-like protein OS=Zea mays OX=4577 GN=100285226 PE=2 SV=1	0	149.471	70.3125	17	187	1	1	256	28.846	4.84	Not Found	Not Found	Not Found	Not Found	Not Found	Not Found	Not Found	High	Not Found	Not Found	Not Found	Not Found									62000000					25.367	504.012	17
FALSE	High	Master Protein	B6SRI4	14-3-3-like protein OS=Zea mays OX=4577 GN=103643291 PE=2 SV=1	0	129.302	67.9688	16	176	3	1	256	28.929	4.88	High	High	High	High	High	High	High	High	High	High	Not Found	Not Found		16000000	3000000	8200000	1000000	3400000	1700000	17000000	26000000	21000000	5100000			15.238	458.682	16
FALSE	High	Master Protein	B4FRG1	14-3-3-like protein OS=Zea mays OX=4577 GN=542285 PE=2 SV=1	0	124.58	64.6617	15	169	3	1	266	29.297	4.87	High	High	High	High	Not Found	High	High	High	High	High	High	High		36000000	4400000	12000000	3000000		3200000	3400000	20000000	3700000	6600000		9900000	10.159	453.478	15
FALSE	Medium	Master Protein	K7TMF4	14-dihydroxy-2-naphthoyl-CoA thioesterase 1 OS=Zea mays OX=4577 GN=100277871 PE=4 SV=1	0.0286019	2.02191	6.17978	1	1	1	1	178	18.751	8.19	Not Found	Not Found	Not Found	Not Found	Not Found	Not Found	Not Found	Not Found	High	Not Found	Not Found	Not Found										3000000				0.259	0	1
FALSE	High	Master Protein	Q946W0	15kD beta zein OS=Zea mays OX=4577 GN=542760 PE=2 SV=1	0	137.938	38.764	4	269	1	1	178	19.093	7.85	High	High	High	High	High	High	High	High	High	High	High	High		82000000	20000000	73000000	15000000	34000000	190000000	61000000	73000000	64000000		55000000	520000000	5622.41	755.915	4
FALSE	High	Master Protein	Q548E8	16 kDa gamma zein OS=Zea mays OX=4577 GN=gz16 PE=2 SV=1	0	25.5813	14.7541	1	55	1	1	183	19.545	7.5	High	High	High	High	High	High	High	High	High	High	High	High		700000000	98000000	330000000	70000000	61000000	180000000	340000000	640000000	420000000	470000000	83000000	1500000000	9	201.213	1
FALSE	High	Master Protein	B6SIX0	16.9 kDa class I heat shock protein 1 OS=Zea mays OX=4577 GN=100280576 PE=2 SV=1	0	139.568	68.1818	10	456	7	1	154	17.048	7.42	High	High	High	High	High	High	High	High	High	High	High	High		6600000000	3500000000	2500000000	260000000	520000000	3300000000	6800000000	6000000000	5100000000	3700000000	1100000000	14000000000	76.426	1559.87	10
FALSE	High	Master Protein	B4G197	16.9 kDa class I heat shock protein 1 OS=Zea mays OX=4577 GN=100286044 PE=2 SV=1	0	111.28	67.1053	8	158	5	1	152	17.213	6.07	High	High	High	High	High	High	High	High	High	High	High	High		74000000	320000000	250000000	28000000	78000000	270000000	390000000	480000000	490000000	360000000	170000000	1200000000	99	500.336	8
FALSE	High	Master Protein	B6SLV6	16.9 kDa class I heat shock protein 3 OS=Zea mays OX=4577 GN=100282956 PE=2 SV=1	0	38.7294	38.255	4	36	4	1	149	16.637	6.6	High	High	High	Not Found	Not Found	High	High	High	High	High	High	High		43000000	7100000	12000000			15000000	20000000	21000000	21000000	16000000	8900000	100000000	6.197	122.889	4
FALSE	High	Master Protein	Q08275	17.0 kDa class II heat shock protein OS=Zea mays OX=4577 GN=HSP18 PE=2 SV=1	0	107.929	63.6364	10	320	2	1	154	17.036	8.12	High	High	High	High	High	High	High	High	High	High	High	High		110000000	60000000	110000000	3000000	2300000	52000000	130000000	100000000	89000000	55000000	26000000	230000000	42.288	815.263	10
FALSE	High	Master Protein	B6TDB5	17.4 kDa class I heat shock protein 3 OS=Zea mays OX=4577 GN=100274593 PE=2 SV=1	0	129.721	75.3165	11	379	1	1	158	17.775	5.69	Not Found	Not Found	Not Found	High	Not Found	Not Found	Not Found	Not Found	Not Found	Not Found	Not Found	Not Found					5400000									99	1239.69	11
FALSE	High	Master Protein	A0A1D6HI24	17.4 kDa class I heat shock protein 3 OS=Zea mays OX=4577 GN=ZEAMMB73_Zm00001d017813 PE=3 SV=1	0	6.26238	14.0127	2	5	2	1	157	16.676	7.93	Not Found	High	Not Found	Not Found	Not Found	High	Not Found	Not Found	Not Found	Not Found	Not Found	High			1000000				3300000						9900000	0.585	8.31586	2
FALSE	High	Master Protein	B4F976	17.4 kDa class I heat shock protein OS=Zea mays OX=4577 GN=100191552 PE=2 SV=1	0	119.632	61.6352	9	349	4	1	159	17.869	7.5	High	High	High	High	High	High	High	High	High	High	High	High		410000000	190000000	410000000	14000000	90000000	400000000	880000000	770000000	1100000000	300000000	120000000	670000000	76.426	1100.06	9
FALSE	High	Master Protein	B4FT59	17.4 kDa class I heat shock protein OS=Zea mays OX=4577 GN=100283766 PE=2 SV=1	0	76.5364	29.4479	5	112	4	1	163	18.011	5.68	High	High	High	High	High	High	High	High	High	High	High	High		270000000	150000000	180000000	29000000	41000000	220000000	610000000	480000000	570000000	200000000	110000000	550000000	25.827	399.216	5
FALSE	High	Master Protein	A0A1D6JXF4	17.4 kDa class I heat shock protein OS=Zea mays OX=4577 GN=103634220 PE=3 SV=1	0	131.44	75.3165	11	380	1	1	158	17.748	5.69	Not Found	Not Found	Not Found	High	Not Found	Not Found	Not Found	Not Found	Not Found	Not Found	Not Found	High													13000000	99	1244.82	11
FALSE	High	Master Protein	B4F9E8	17.4 kDa class III heat shock protein OS=Zea mays OX=4577 GN=100191598 PE=2 SV=1	0	64.5421	48.538	7	99	4	1	171	18.336	7.12	High	High	High	High	High	High	High	High	High	High	High	High		140000000	150000000	120000000	9500000	16000000	94000000	100000000	190000000	120000000	88000000	45000000	180000000	9	328.848	7
FALSE	High	Master Protein	A0A1D6I3X6	17.4 kDa class III heat shock protein OS=Zea mays OX=4577 GN=ZEAMMB73_Zm00001d020390 PE=3 SV=2	0	21.7099	29.375	5	36	2	1	160	17.445	6.64	High	High	High	Not Found	Not Found	Not Found	Not Found	Not Found	Not Found	Not Found	Not Found	Not Found		6400000	10000000	7200000										4.995	101.477	5
FALSE	High	Master Protein	B4F9K4	17.5 kDa class II heat shock protein OS=Zea mays OX=4577 GN=542723 PE=2 SV=1	0	150.184	70.303	10	344	5	1	165	17.857	6.24	High	High	High	High	High	High	High	High	High	High	High	High		360000000	110000000	260000000	16000000	25000000	250000000	590000000	410000000	470000000	130000000	130000000	1200000000	157.489	926.253	10
FALSE	High	Master Protein	C0PD31	17.6 kDa class II heat shock protein OS=Zea mays OX=4577 GN=100383105 PE=2 SV=1	0	99.9809	65	9	253	1	1	160	17.434	6.6	High	Not Found	Not Found	Not Found	Not Found	High	High	Not Found	Not Found	High	Not Found	High		37000000					21000000	62000000			54000000		150000000	30.623	624.823	9
FALSE	High	Master Protein	P24632	17.8 kDa class II heat shock protein OS=Zea mays OX=4577 PE=2 SV=1	0	81.8047	66.4634	9	250	3	1	164	17.788	5.49	High	High	High	High	High	High	High	High	High	High	High	High	Acetyl [N-Term]	390000000	290000000	350000000	23000000	45000000	140000000	520000000	490000000	390000000	130000000	110000000	770000000	24.119	659.57	9
FALSE	High	Master Protein	Q946V7	19kD alpha zein D2 OS=Zea mays OX=4577 GN=542652 PE=2 SV=1	0	44.8208	19.0871	3	44	3	1	241	26.717	9.16	High	High	High	High	High	High	High	High	High	High	High	High		210000000	120000000	140000000	29000000	87000000	270000000	120000000	270000000	140000000	140000000	88000000	1600000000	55.234	133.338	3
FALSE	High	Master Protein	A2SZW8	1-Cys peroxiredoxin PER1 OS=Zea mays OX=4577 GN=PER1 PE=2 SV=1	0	254.792	74.2358	17	671	17	1	229	24.89	6.8	High	High	High	High	High	High	High	High	High	High	High	High		4800000000	1400000000	2800000000	330000000	570000000	2200000000	3600000000	4700000000	5700000000	1500000000	950000000	6100000000	2029.92	1719.43	17
FALSE	High	Master Protein	B8A306	2,3-bisphosphoglycerate-independent phosphoglycerate mutase OS=Zea mays OX=4577 GN=542578 PE=2 SV=1	0	198.164	59.7496	23	276	8	1	559	60.592	5.53	High	High	High	High	High	High	High	High	High	High	High	High		33000000	18000000	37000000	3900000	8900000	4200000	38000000	100000000	68000000	10000000	2900000	13000000	9.701	687.917	23
FALSE	High	Master Protein	B4F848	20 kDa chaperonin chloroplastic OS=Zea mays OX=4577 GN=100191248 PE=2 SV=1	0	81.3016	54.4715	12	132	9	1	246	25.739	8.47	High	High	High	High	High	High	High	High	High	High	High	High		88000000	38000000	59000000	9000000	20000000	28000000	64000000	130000000	100000000	26000000	11000000	69000000	10.548	333.259	12
FALSE	High	Master Protein	P04698	22 kDa alpha-zein 14 OS=Zea mays OX=4577 GN=AZS22-14 PE=2 SV=1	0	20.1466	17.9775	3	34	2	1	267	29.045	9.25	High	High	High	High	High	High	High	Not Found	High	High	High	High		110000000	7900000	13000000	2900000	6200000	52000000	19000000		33000000	18000000	9500000	60000000	20.544	84.8988	3
FALSE	High	Master Protein	O48966	22 kDa alpha-zein 4 OS=Zea mays OX=4577 GN=AZS22-4 PE=1 SV=1	0	20.3977	18.0451	2	15	1	1	266	28.849	9.25	Not Found	Not Found	Not Found	High	Not Found	Not Found	Not Found	Not Found	Not Found	Not Found	Not Found	High					17000000								49000000	30.623	39.7307	2
FALSE	High	Master Protein	A0A1D6F559	22.0 kDa class IV heat shock protein OS=Zea mays OX=4577 GN=ZEAMMB73_Zm00001d007271 PE=3 SV=1	0	41.1479	46.5241	6	49	6	1	187	20.195	6.37	High	High	High	High	High	High	High	High	High	High	High	High		33000000	33000000	27000000	1700000	6200000	28000000	49000000	23000000	58000000	24000000	19000000	63000000	6.499	134.124	6
FALSE	High	Master Protein	C0P8J4	22.0 kDa heat shock protein OS=Zea mays OX=4577 GN=100284772 PE=2 SV=1	0	168.857	51.4423	12	413	10	1	208	22.818	6.43	High	High	High	High	High	High	High	High	High	High	High	High		730000000	420000000	350000000	120000000	270000000	400000000	860000000	1000000000	1100000000	580000000	270000000	1300000000	350.119	1159.39	12
FALSE	High	Master Protein	O64960	23.6 kDa heat shock protein mitochondrial OS=Zea mays OX=4577 GN=hsp22 PE=2 SV=1	0	83.4228	52.2936	11	156	11	1	218	23.801	6.98	High	High	High	High	High	High	High	High	High	High	High	High		240000000	74000000	98000000	9500000	24000000	130000000	100000000	200000000	93000000	110000000	70000000	350000000	12.895	398.807	11
FALSE	High	Master Protein	C0HHU2	23-bisphosphoglycerate-independent phosphoglycerate mutase 1 OS=Zea mays OX=4577 GN=100381658 PE=2 SV=1	0	245.443	65.6475	26	323	9	1	556	60.252	5.77	High	High	High	High	High	High	High	High	High	High	High	High		87000000	56000000	81000000	8900000	24000000	16000000	59000000	180000000	150000000	23000000	14000000	53000000	12.01	921.614	26
FALSE	High	Master Protein	A0A1D6K1T6	23-bisphosphoglycerate-independent phosphoglycerate mutase 1 OS=Zea mays OX=4577 GN=103634611 PE=4 SV=1	0	184.864	50.9735	21	246	18	1	565	61.892	6.19	High	High	High	High	High	High	High	High	High	High	High	High		43000000	44000000	54000000	14000000	28000000	13000000	77000000	170000000	200000000	22000000	21000000	75000000	8.345	738.198	21
FALSE	High	Master Protein	C0PPG1	25.3 kDa heat shock protein chloroplastic OS=Zea mays OX=4577 GN=ZEAMMB73_Zm00001d031325 PE=2 SV=1	0	43.2724	27.381	6	65	6	1	252	27.419	8.47	High	High	High	High	High	High	High	High	High	High	High	High		22000000	11000000	17000000	5300000	6400000	16000000	32000000	47000000	49000000	17000000	5800000	57000000	1.512	185.957	6
FALSE	High	Master Protein	A0A1D6L7E0	25.3 kDa vesicle transport protein OS=Zea mays OX=4577 GN=103644161 PE=3 SV=1	0	7.02343	9.375	2	7	2	1	288	32.639	9.47	High	High	High	Not Found	High	Not Found	Not Found	High	Not Found	Not Found	Not Found	Not Found		7600000	140000	13000000		150000			1100000					0.413	8.95952	2
FALSE	High	Master Protein	B4FBJ7	26S protease regulatory subunit 6A homolog A OS=Zea mays OX=4577 GN=100274559 PE=2 SV=1	0	160.622	63.9535	23	229	4	1	430	47.781	5.07	High	High	High	High	High	High	High	High	High	High	High	High		24000000	14000000	21000000	5100000	6000000	5800000	5600000	40000000	27000000	10000000	5000000	26000000	17.588	581.1	23
FALSE	High	Master Protein	B4FSV5	26S protease regulatory subunit 6A homolog A OS=Zea mays OX=4577 GN=ZEAMMB73_Zm00001d018409 PE=2 SV=1	0	148.206	60.7477	22	213	3	1	428	47.647	5.11	High	High	High	High	High	High	Not Found	High	Not Found	High	High	Not Found		1700000	3500000	6200000	850000	1300000	2500000		22000000		5500000	3900000		14.571	529.359	22
FALSE	High	Master Protein	B6TDT1	26S protease regulatory subunit 6B OS=Zea mays OX=4577 GN=542160 PE=2 SV=1	0	124.672	60.4762	18	138	16	1	420	46.656	6.07	High	High	High	High	High	High	High	High	High	High	High	High		34000000	19000000	27000000	5400000	7600000	17000000	43000000	64000000	72000000	16000000	9700000	46000000	11.115	352.745	18
FALSE	High	Master Protein	A0A1D6QCY8	26S protease regulatory subunit 7 homolog A OS=Zea mays OX=4577 GN=100274064 PE=3 SV=1	0	105.383	49.8906	19	151	19	1	457	51.245	6.47	High	High	High	High	High	High	High	High	High	High	High	High		30000000	19000000	32000000	5600000	8900000	8800000	41000000	68000000	59000000	19000000	7600000	75000000	5.494	364.566	19
FALSE	High	Master Protein	B4FSF1	26S protease regulatory subunit 8 homolog B OS=Zea mays OX=4577 GN=100273032 PE=2 SV=1	0	165.316	62.7962	23	240	21	1	422	47.171	8.85	High	High	High	High	High	High	High	High	High	High	High	High		56000000	26000000	54000000	7100000	16000000	34000000	63000000	110000000	110000000	19000000	13000000	120000000	16.433	536.572	23
FALSE	High	Master Protein	B4FTV9	26S protease regulatory subunit S10B OS=Zea mays OX=4577 GN=100282100 PE=2 SV=1	0	116.346	61	19	136	18	1	400	44.543	7.46	High	High	High	High	High	High	High	High	High	High	High	High		30000000	12000000	25000000	2900000	5200000	20000000	21000000	36000000	40000000	11000000	4600000	91000000	6.743	348.933	19
FALSE	High	Master Protein	A0A1D6JDW4	26S proteasome non-ATPase regulatory subunit 1 homolog OS=Zea mays OX=4577 GN=103642042 PE=3 SV=1	0	100.869	32.8767	23	79	5	1	1022	110.906	5.21	High	High	High	Not Found	Not Found	Not Found	High	High	High	Not Found	Not Found	Not Found		12000000	6500000	18000000				35000000	36000000	24000000				2.467	189.953	23
FALSE	High	Master Protein	A0A1D6E023	26S proteasome non-ATPase regulatory subunit 1 homolog OS=Zea mays OX=4577 GN=103645964 PE=3 SV=1	0	80.0028	25.6207	19	60	1	1	1007	109.305	5.26	High	Not Found	Not Found	Not Found	Not Found	Not Found	Not Found	Not Found	Not Found	Not Found	Not Found	Not Found		24000000												1.873	139.622	19
FALSE	High	Master Protein	B4FF65	26S proteasome non-ATPase regulatory subunit 11-like protein OS=Zea mays OX=4577 GN=100193485 PE=2 SV=1	0	65.1665	41.3146	12	64	6	1	426	47.674	6.37	High	High	High	High	High	High	High	High	High	High	High	High		9700000	6800000	14000000	720000	4600000	3200000	21000000	32000000	27000000	4300000	1500000	26000000	1.683	203.096	12
FALSE	High	Master Protein	A0A1D6E9U0	26S proteasome non-ATPase regulatory subunit 11-like protein OS=Zea mays OX=4577 GN=ZEAMMB73_Zm00001d003566 PE=4 SV=1	0	77.1741	43.9815	13	90	7	1	432	48.314	6	High	High	High	High	High	High	High	High	High	High	High	High		17000000	13000000	15000000	1900000	4500000	2400000	7600000	33000000	43000000	6100000	1300000	23000000	2.433	238.261	13
FALSE	High	Master Protein	C0P4D6	26S proteasome non-ATPase regulatory subunit 12 homolog B OS=Zea mays OX=4577 GN=100382103 PE=2 SV=1	0	60.6246	39.7291	16	80	4	1	443	50.512	7.42	High	Not Found	High	High	Not Found	Not Found	High	High	High	High	Not Found	High		7800000		5200000	560000			8300000	14000000	13000000	1400000		8800000	2.687	196.904	16
FALSE	High	Master Protein	A0A1D6HPZ2	26S proteasome non-ATPase regulatory subunit 12 homolog B OS=Zea mays OX=4577 GN=103627906 PE=4 SV=1	0	57.3069	34.3115	15	76	3	1	443	50.494	6.87	High	High	High	Not Found	Not Found	Not Found	High	High	High	Not Found	Not Found	High			310000					3800000	4600000	6600000			9500000	2.415	178.563	15
FALSE	High	Master Protein	A0A1D6KA46	26S proteasome non-ATPase regulatory subunit 13 homolog A OS=Zea mays OX=4577 GN=100283395 PE=4 SV=1	0	14.2428	12.0181	3	9	2	1	441	49.561	5.71	High	Not Found	Not Found	Not Found	Not Found	Not Found	High	High	High	High	Not Found	High		5900000						2200000	5600000	8000000	4000000		12000000	0.334	28.1604	3
FALSE	High	Master Protein	B4FTW8	26S proteasome non-ATPase regulatory subunit 13 homolog A OS=Zea mays OX=4577 GN=100285832 PE=2 SV=1	0	22.9002	12.2078	3	12	2	1	385	43.702	5.29	High	High	High	Not Found	Not Found	Not Found	Not Found	High	High	High	Not Found	High		3200000	4000000	4700000					8400000	1800000			10000000	0.52	37.0303	3
FALSE	High	Master Protein	B4FLQ8	26S proteasome non-ATPase regulatory subunit 14 OS=Zea mays OX=4577 GN=100217166 PE=2 SV=1	0	67.0703	42.9967	10	87	10	1	307	34.386	6.76	High	High	High	High	High	High	High	High	High	High	High	High		62000000	36000000	30000000	3900000	8100000	35000000	31000000	50000000	70000000	13000000	5500000	59000000	6.627	217.689	10
FALSE	High	Master Protein	K7UFV4	26S proteasome non-ATPase regulatory subunit 2 homolog OS=Zea mays OX=4577 GN=103654920 PE=3 SV=1	0	131.158	38.6771	28	110	28	1	892	97.126	5.21	High	High	High	High	High	High	High	High	High	High	Not Found	High		43000000	17000000	21000000	360000	1500000	120000	40000000	51000000	44000000	1900000		1300000	2.857	247.366	28
FALSE	High	Master Protein	A0A1D6KMZ9	26S proteasome non-ATPase regulatory subunit 3 homolog A OS=Zea mays OX=4577 GN=ZEAMMB73_Zm00001d032010 PE=4 SV=1	0	57.733	25.2874	12	86	3	1	522	59.091	8.34	High	Not Found	High	Not Found	Not Found	Not Found	High	High	High	High	Not Found	High		9800000		6800000				3700000			3800000		13000000	1.512	182.976	12
FALSE	High	Master Protein	A0A1D6QMX6	26S proteasome non-ATPase regulatory subunit 3 homolog A OS=Zea mays OX=4577 GN=ZEAMMB73_Zm00001d053232 PE=4 SV=1	0	61.9471	29.2339	12	89	3	1	496	56.05	8.19	High	Not Found	High	High	Not Found	Not Found	High	High	High	High	Not Found	High		8300000		7100000	1100000			18000000	27000000	15000000	2600000		11000000	1.581	201.674	12
FALSE	High	Master Protein	B6TK61	26S proteasome non-ATPase regulatory subunit 4 OS=Zea mays OX=4577 GN=100283637 PE=2 SV=1	0	35.5972	19.202	6	26	6	1	401	42.241	4.6	High	Not Found	High	High	High	High	High	High	High	High	High	High		15000000		11000000	1700000	3200000	4400000	46000000	80000000	16000000	5000000	1200000	10000000	2.162	55.7399	6
FALSE	High	Master Protein	B4FVL1	26S proteasome non-ATPase regulatory subunit 6 OS=Zea mays OX=4577 GN=100282303 PE=2 SV=1	0	20.8775	12.8535	4	24	4	1	389	44.243	5.8	High	High	High	High	High	High	High	High	High	High	High	High		16000000	9300000	13000000	3100000	5600000	720000	19000000	28000000	13000000	5300000	660000	20000000	0.445	79.0508	4
FALSE	High	Master Protein	A0A1D6DUW9	26S proteasome non-ATPase regulatory subunit 7 homolog A OS=Zea mays OX=4577 GN=100274928 PE=4 SV=1	0	107.411	52.6646	12	127	2	1	319	35.909	6.64	High	High	High	High	High	High	High	High	High	High	High	High		19000000	15000000	15000000	3200000	4500000	8800000	11000000	31000000	30000000	12000000	3600000	29000000	7.733	366.431	12
FALSE	High	Master Protein	B4FT82	26S proteasome non-ATPase regulatory subunit 7 homolog A OS=Zea mays OX=4577 GN=100276453 PE=2 SV=1	0	105.473	54.7771	12	114	2	1	314	35.163	6.86	High	High	High	Not Found	Not Found	High	Not Found	High	High	Not Found	Not Found	High		14000000	4300000	1000000			4000000		970000	2500000			910000	7.733	324.593	12
FALSE	High	Master Protein	A0A1D6MHN4	26S proteasome non-ATPase regulatory subunit 8 homolog A OS=Zea mays OX=4577 GN=ZEAMMB73_Zm00001d039483 PE=4 SV=1	0	47.1258	30.5556	8	42	1	1	324	36.911	5.34	Not Found	Not Found	High	Not Found	High	High	High	High	High	High	Not Found	High				6500000		1500000	3000000	11000000	17000000	20000000	2900000		20000000	1.818	118.293	8
FALSE	High	Master Protein	B4FR70	26S proteasome non-ATPase regulatory subunit 8 OS=Zea mays OX=4577 GN=100282470 PE=2 SV=1	0	59.197	45.6929	10	51	3	1	267	30.762	5.15	High	Not Found	High	High	High	Not Found	High	High	High	High	High	High		14000000		10000000	950000	4600000		8200000	16000000	23000000	8100000	1100000	25000000	3.084	144.865	10
FALSE	High	Master Protein	B6TN44	26S proteasome non-ATPase regulatory subunit 9 OS=Zea mays OX=4577 GN=100272678 PE=2 SV=1	0	29.0134	31.9249	5	30	5	1	213	23.124	5.22	High	High	High	High	High	High	High	High	High	High	High	High		12000000	5700000	7600000	1400000	1900000	3100000	4900000	16000000	14000000	4300000	510000	18000000	2.981	89.6623	5
FALSE	High	Master Protein	B8A0A6	26S proteasome regulatory subunit 4 homolog A OS=Zea mays OX=4577 GN=100279843 PE=2 SV=1	0	75.6591	42.1525	15	119	4	1	446	49.417	6.4	High	High	High	High	High	High	High	High	High	High	High	High		17000000	9700000	11000000	2900000	4800000	4800000	7800000	4500000	44000000	15000000	10000000	41000000	3.047	303.224	15
FALSE	High	Master Protein	A0A1D6F4V9	26S proteasome regulatory subunit 4 homolog A OS=Zea mays OX=4577 GN=ZEAMMB73_Zm00001d007215 PE=3 SV=1	0	97.1202	50.783	18	141	7	1	447	49.45	6.21	High	High	High	High	High	High	High	High	High	High	High	High		25000000	8500000	13000000	2500000	4900000	9500000	20000000	13000000	72000	5500000	5800000	8100000	5.21	322.67	18
FALSE	High	Master Protein	B4FM07	2-Cys peroxiredoxin BAS1 chloroplastic OS=Zea mays OX=4577 GN=100217217 PE=2 SV=1	0	61.5568	41.1538	8	100	1	1	260	28.147	6.1	High	High	High	Not Found	Not Found	High	Not Found	Not Found	High	High	High	High		18000000	7500000	15000000			4600000			34000000	7900000		28000000	3.437	291.565	8
FALSE	High	Master Protein	C4J9M7	2-Cys peroxiredoxin BAS1 chloroplastic OS=Zea mays OX=4577 GN=ZEAMMB73_Zm00001d050666 PE=2 SV=1	0	66.1355	44.6154	9	113	2	1	260	28.255	6.1	High	High	High	High	High	High	High	High	High	High	High	High		37000000	21000000	26000000		4100000	14000000	43000000	89000000	21000000	11000000	2400000	38000000	4.08	329.105	9
FALSE	High	Master Protein	B4F7V1	2-dehydro-3-deoxyphosphooctonate aldolase OS=Zea mays OX=4577 GN=100191165 PE=2 SV=1	0	21.1526	28.866	7	23	7	1	291	31.727	7.69	Not Found	High	High	High	Not Found	High	High	High	High	High	High	High			890000	3000000	250000		940000	6100000	16000000	12000000	1400000		8200000	1.955	44.6856	7
FALSE	High	Master Protein	B6SLA5	2Fe-2S ferredoxin-like superfamily protein OS=Zea mays OX=4577 GN=100284188 PE=2 SV=1	0	7.73617	21.3836	2	6	2	1	159	17.112	7.84	Not Found	Not Found	Not Found	Not Found	Not Found	High	Not Found	Not Found	Not Found	High	High	High							7000000				4300000	1400000	18000000	0.668	11.0653	2
FALSE	High	Master Protein	A0A1D6FF26	2-hydroxyacyl-CoA lyase OS=Zea mays OX=4577 GN=ZEAMMB73_Zm00001d008739 PE=3 SV=1	0	105.17	31.1111	17	128	17	1	675	70.957	8.03	High	High	High	High	High	High	High	High	High	High	High	High		25000000	8900000	23000000	2500000	4700000	2500000	39000000	61000000	56000000	4500000	5900000	9800000	3.125	310.474	17
FALSE	High	Master Protein	A0A1D6EIB6	2-isopropylmalate synthase 1 chloroplastic OS=Zea mays OX=4577 GN=ZEAMMB73_Zm00001d004960 PE=4 SV=1	0	259.295	51.816	31	302	8	1	826	88.509	9.01	High	High	High	High	High	High	High	High	High	High	High	High		19000000	15000000	19000000	4000000	4000000	6000000	23000000	42000000	42000000	6400000	2000000	20000000	7.756	854.342	31
FALSE	High	Master Protein	A0A1D6IQY0	2-isopropylmalate synthase 1 chloroplastic OS=Zea mays OX=4577 GN=ZEAMMB73_Zm00001d023243 PE=3 SV=1	0	235.316	66.2975	32	257	19	1	632	68.02	7.58	High	High	High	High	High	High	High	High	High	High	High	High		67000000	11000000	34000000	4900000	6300000	5300000	55000000	82000000	40000000	7800000	1500000	31000000	10.743	708.496	32
FALSE	High	Master Protein	K7UB17	2-isopropylmalate synthase B OS=Zea mays OX=4577 GN=ZEAMMB73_Zm00001d052472 PE=3 SV=1	0	241.39	59.7504	28	293	7	1	641	68.663	7.03	High	High	High	High	High	High	High	High	High	High	High	High		18000000	13000000	18000000	3300000	6800000	1400000	28000000	44000000	43000000	5800000	3100000	17000000	13.007	799.008	28
FALSE	High	Master Protein	A0A1D6G3R1	2-methoxy-6-polyprenyl-1,4-benzoquinol methylase, mitochondrial OS=Zea mays OX=4577 GN=103636258 PE=3 SV=1	0	5.17802	7.14286	2	4	2	1	308	34.495	6.86	Not Found	Not Found	Not Found	Not Found	High	Not Found	Not Found	High	Not Found	High	Not Found	Not Found						120000			2100000		280000			0.334	5.75191	2
FALSE	High	Master Protein	B4FBV2	2-oxoglutarate (2OG) and Fe(II)-dependent oxygenase superfamily protein OS=Zea mays OX=4577 GN=100192575 PE=2 SV=1	0	8.7851	7.18563	2	9	2	1	334	37.647	5.17	Not Found	High	High	High	Not Found	Not Found	High	High	High	High	Not Found	High			3100000	5700000	820000			4600000	14000000	16000000	2100000		18000000	0.233	30.4334	2
FALSE	High	Master Protein	B6TNK2	2-oxoglutarate (2OG) and Fe(II)-dependent oxygenase superfamily protein OS=Zea mays OX=4577 GN=100277067 PE=2 SV=1	0	13.2092	12.0787	3	6	3	1	356	39.219	6.7	High	Not Found	Not Found	Not Found	Not Found	High	Not Found	High	Not Found	High	High	High											4800000	1400000		0.501	10.5818	3
FALSE	High	Master Protein	A0A1D6MC07	2-oxoglutarate (2OG) and Fe(II)-dependent oxygenase superfamily protein OS=Zea mays OX=4577 GN=100277913 PE=4 SV=1	0	20.2173	12.6728	4	15	4	1	434	48.983	6.83	High	Not Found	High	High	High	High	High	High	High	Not Found	High	High				9200000	1100000	1000000	200000	3600000	12000000	24000000		530000	18000000	0.65	27.1093	4
FALSE	High	Master Protein	C4JC57	2-oxoglutarate (2OG) and Fe(II)-dependent oxygenase superfamily protein OS=Zea mays OX=4577 GN=100281145 PE=2 SV=1	0	34.2974	35.5742	10	40	10	1	357	40.12	5.36	High	High	High	High	High	High	High	High	High	High	High	High		21000000	12000000	16000000	4900000	9000000	9000000	28000000	43000000	51000000	8100000	6800000	40000000	2.162	57.8979	10
FALSE	High	Master Protein	A0A1D6ECJ6	2-oxoglutarate dehydrogenase E1 component OS=Zea mays OX=4577 GN=100383579 PE=4 SV=1	0	162.474	35.2772	26	153	1	1	1046	118.573	6.83	High	Not Found	Not Found	Not Found	Not Found	Not Found	Not Found	High	Not Found	Not Found	Not Found	Not Found		1200000							2100000					2.728	435.237	26
FALSE	High	Master Protein	K7TJV6	2-oxoglutarate dehydrogenase E1 component OS=Zea mays OX=4577 GN=100383847 PE=4 SV=1	0	204.355	43.122	30	179	5	1	1025	115.994	6.95	High	High	High	Not Found	Not Found	Not Found	High	High	High	Not Found	Not Found	Not Found		12000000	3200000	8900000				31000000	38000000	21000000				4.275	523.253	30
FALSE	High	Master Protein	A0A1D6LLS4	2-oxoglutarate dehydrogenase E1 component OS=Zea mays OX=4577 GN=ZEAMMB73_Zm00001d036328 PE=4 SV=1	0	209.317	43.2087	32	197	21	1	1016	114.739	7.21	High	High	High	High	High	High	High	High	High	High	Not Found	High		35000000	25000000	29000000	490000	1200000	1300000	49000000	77000000	92000000	2200000		3500000	4.24	516.405	32
FALSE	Medium	Master Protein	B4FTR4	2-oxoglutarate-dependent dioxygenase family protein OS=Zea mays OX=4577 GN=100273226 PE=2 SV=1	0.0278899	2.04177	4.63768	1	2	1	1	345	38.105	8.88	Not Found	High	Not Found	Not Found	Not Found	Not Found	Not Found	Not Found	Not Found	High	Not Found	Not Found			560000								380000			0.11	2.63118	1
FALSE	High	Master Protein	B4F923	2-oxoisovalerate dehydrogenase subunit alpha 2 mitochondrial OS=Zea mays OX=4577 GN=100191513 PE=2 SV=1	0	15.0251	10.8607	4	10	4	1	488	54.188	6.42	High	Not Found	Not Found	High	High	Not Found	High	High	High	Not Found	High	High		7200000			2200000	5000000		14000000	9500000	16000000			16000000	0.374	26.5064	4
FALSE	High	Master Protein	B4FUC1	2-oxoisovalerate dehydrogenase subunit beta 1 mitochondrial OS=Zea mays OX=4577 GN=100273293 PE=2 SV=1	0	9.17167	12.6722	3	7	3	1	363	39.182	6.79	Not Found	Not Found	Not Found	High	High	Not Found	Not Found	Not Found	High	Not Found	High	High					1500000	4000000				14000000		1100000	5900000	0.389	16.8009	3
FALSE	High	Master Protein	A0A1D6NJW0	3'-5' exonuclease domain-containing protein / K homology domain-containing protein / KH domain-containing protein OS=Zea mays OX=4577 GN=100276743 PE=4 SV=1	0	17.159	12.3153	4	21	4	1	406	44.879	5.63	High	High	High	High	High	Not Found	High	High	Not Found	High	High	High		6800000	6600000	8900000	1200000	1000000		12000000	19000000		3500000	810000	8000000	0.73	47.8298	4
FALSE	Medium	Master Protein	A0A1D6KK97	3'-5'-exoribonuclease family protein OS=Zea mays OX=4577 GN=100193137 PE=4 SV=1	0.0151506	2.34256	2.52809	1	3	1	1	356	38.87	6.14	High	Not Found	Not Found	Not Found	Not Found	Not Found	High	Not Found	Not Found	Not Found	Not Found	High		5400000						3700000					6000000	0.11	1.65934	1
FALSE	High	Master Protein	B4FS26	3-dehydroquinate synthase chloroplastic OS=Zea mays OX=4577 GN=100272979 PE=2 SV=1	0	23.6063	13.1818	5	36	1	1	440	47.576	7.47	High	High	High	Not Found	Not Found	High	High	High	High	Not Found	Not Found	High			2800000	3900000			3400000	4600000	18000000	13000000			3500000	0.557	88.4198	5
FALSE	High	Master Protein	A0A1D6IPW7	3-dehydroquinate synthase chloroplastic OS=Zea mays OX=4577 GN=ZEAMMB73_Zm00001d022622 PE=3 SV=1	0	21.5039	15.262	6	31	2	1	439	47.324	7.69	Not Found	Not Found	Not Found	Not Found	Not Found	Not Found	Not Found	High	High	Not Found	High	Not Found									11000000	3800000		1900000		0.738	69.0069	6
FALSE	High	Master Protein	Q9M4G3	3-deoxy-manno-octulosonate cytidylyltransferase OS=Zea mays OX=4577 GN=KDSB PE=1 SV=1	0	12.0527	13.0872	2	13	2	1	298	32.558	6.54	High	High	High	High	High	High	High	High	High	Not Found	Not Found	High		19000000	4500000	5800000	1200000	2800000	5100000		12000000	24000000			19000000	0.274	28.9407	2
FALSE	High	Master Protein	B4F890	3-hydroxybutyryl-CoA dehydrogenase OS=Zea mays OX=4577 GN=100191282 PE=2 SV=1	0	23.4306	22.408	5	34	5	1	299	31.651	8.78	High	High	High	High	High	High	High	High	High	High	High	High		48000000	6100000	8400000	1900000	2800000	5200000	5700000	33000000	20000000	4800000		19000000	1.154	94.8781	5
FALSE	High	Master Protein	Q43250	3-hydroxyindolin-2-one monooxygenase OS=Zea mays OX=4577 GN=CYP71C1 PE=1 SV=1	0	10.7099	6.16822	4	7	4	1	535	59.678	8.16	Not Found	High	High	Not Found	Not Found	Not Found	Not Found	High	High	High	Not Found	Not Found			880000	980000					1100000	1000000	1300000			0.359	15.7528	4
FALSE	High	Master Protein	A0A1D6I8H1	3-hydroxyisobutyryl-CoA hydrolase 1 OS=Zea mays OX=4577 GN=ZEAMMB73_Zm00001d021132 PE=3 SV=1	0	11.4866	7.17822	2	9	2	1	404	44.569	7.31	High	Not Found	Not Found	Not Found	Not Found	Not Found	High	High	High	Not Found	Not Found	High		3500000						4700000	7500000	7300000			5800000	0.233	24.5477	2
FALSE	High	Master Protein	C0P9Q0	3-hydroxyisobutyryl-CoA hydrolase-like protein 2 mitochondrial OS=Zea mays OX=4577 GN=100382650 PE=2 SV=1	0	9.66981	6.89655	2	6	2	1	406	44.677	5.6	Not Found	High	Not Found	Not Found	Not Found	Not Found	Not Found	High	High	Not Found	Not Found	High			1300000						4600000	6400000			2700000	0.274	5.7952	2
FALSE	High	Master Protein	A0A1D6P2U5	3-hydroxyisobutyryl-CoA hydrolase-like protein 3 mitochondrial OS=Zea mays OX=4577 GN=100272777 PE=3 SV=1	0	65.5269	49.7368	14	72	14	1	380	41.14	5.94	High	High	High	High	High	High	High	High	High	High	High	High		16000000	12000000	17000000	2900000	6100000	5800000	30000000	55000000	48000000	10000000	2200000	35000000	2.981	197.987	14
FALSE	High	Master Protein	B6TN48	3-hydroxyisobutyryl-CoA hydrolase-like protein 5 OS=Zea mays OX=4577 GN=100283920 PE=2 SV=1	0	22.2715	19.5312	5	21	5	1	384	42.85	5.55	Not Found	High	High	High	High	Not Found	High	High	High	High	High	High			5100000	5800000	940000	1800000		8500000	5700000	9400000	1600000	250000	8300000	0.509	52.7016	5
FALSE	High	Master Protein	B4FG11	3-isopropylmalate dehydratase large subunit OS=Zea mays OX=4577 GN=100193712 PE=2 SV=1	0	51.0908	20.9901	8	64	2	1	505	54.568	7.11	Not Found	Not Found	High	Not Found	Not Found	Not Found	Not Found	High	Not Found	Not Found	Not Found	Not Found									4200000					1.371	130.706	8
FALSE	High	Master Protein	C4JBG7	3-isopropylmalate dehydratase large subunit OS=Zea mays OX=4577 GN=100284902 PE=2 SV=1	0	79.7787	36.6337	13	106	7	1	505	54.62	7.14	High	High	High	High	High	High	High	High	High	High	High	High		19000000	22000000	31000000	3600000	6000000	3100000	27000000	67000000	48000000	8600000	3300000	31000000	3.101	250.708	13
FALSE	High	Master Protein	A0A096UAZ3	3-isopropylmalate dehydratase small subunit 2 OS=Zea mays OX=4577 GN=100286245 PE=4 SV=1	0	54.4323	40.1606	6	65	6	1	249	25.593	8.34	High	High	High	High	High	High	High	High	High	High	High	High		46000000	21000000	28000000	3900000	5400000	16000000	47000000	87000000	64000000	6900000	6100000	71000000	4.337	213.012	6
FALSE	High	Master Protein	B6THR9	3-isopropylmalate dehydrogenase OS=Zea mays OX=4577 GN=100283376 PE=2 SV=1	0	159.665	63.3252	18	215	6	1	409	43.465	5.55	High	High	High	High	High	High	High	High	High	High	High	High		60000000	21000000	30000000	5300000	12000000	20000000	39000000	57000000	69000000	13000000	6600000	62000000	9	629.792	18
FALSE	High	Master Protein	A0A1D6E501	3-isopropylmalate dehydrogenase OS=Zea mays OX=4577 GN=ZEAMMB73_Zm00001d002880 PE=3 SV=1	0	135.723	60.9337	15	185	3	1	407	42.961	5.83	High	High	High	High	High	High	High	High	High	Not Found	High	High		59000000	24000000	35000000	5500000	8700000	13000000	38000000	75000000	97000000			78000000	8.12	520.643	15
FALSE	High	Master Protein	Q6A4M2	3-ketoacyl reductase GL8B OS=Zea mays OX=4577 GN=gl8b PE=2 SV=1	0	24.2785	22.3926	5	24	1	1	326	35.405	9.83	Not Found	Not Found	Not Found	Not Found	Not Found	Not Found	Not Found	Not Found	Not Found	High	Not Found	Not Found														1.069	62.5936	5
FALSE	High	Master Protein	B4FBK8	3-ketoacyl-CoA thiolase 2 peroxisomal OS=Zea mays OX=4577 GN=100192501 PE=2 SV=1	0	293.97	59.8698	19	390	19	1	461	47.929	8.28	High	High	High	High	High	High	High	High	High	High	High	High		160000000	110000000	150000000	42000000	54000000	63000000	190000000	350000000	360000000	100000000	66000000	350000000	55.234	1233.45	19
FALSE	High	Master Protein	C0P820	3-ketoacyl-CoA thiolase 2 peroxisomal OS=Zea mays OX=4577 GN=ZEAMMB73_Zm00001d014093 PE=2 SV=1	0	13.3549	10.1952	3	14	3	1	461	48.115	8.41	High	High	High	High	High	High	Not Found	High	High	High	High	High		2000000	700000	940000	480000		250000			8300000		130000	370000	0.318	37.3712	3
FALSE	High	Master Protein	A0A1D6FGY1	3-methyl-2-oxobutanoate hydroxymethyltransferase OS=Zea mays OX=4577 GN=100283732 PE=3 SV=1	0	22.3453	13.8418	3	24	3	1	354	36.921	7.77	High	High	High	High	High	High	High	High	High	High	High	High		8200000	4100000	12000000	3100000	2700000	7600000	12000000	16000000	18000000	8300000	3300000	23000000	0.778	68.6032	3
FALSE	High	Master Protein	B6TQC0	3-N-debenzoyl-2-deoxytaxol N-benzoyltransferase OS=Zea mays OX=4577 GN=100284134 PE=2 SV=1	0	41.3842	24.5327	9	56	8	1	428	46.071	5.25	High	High	High	High	High	High	High	High	High	High	High	High		21000000	11000000	16000000	2300000	5400000	4000000	15000000	44000000	38000000	6500000	3900000	27000000	1.291	146.81	9
FALSE	High	Master Protein	A0A1D6H8U5	3-oxoacyl-[acyl-carrier-protein] reductase chloroplastic OS=Zea mays OX=4577 GN=100274506 PE=4 SV=1	0	13.9898	16.6667	4	17	2	1	312	32.213	9.32	Not Found	Not Found	Not Found	High	Not Found	Not Found	Not Found	Not Found	Not Found	High	Not Found	High					1400000						2700000			0.668	17.5469	4
FALSE	High	Master Protein	K7V9P7	3-oxoacyl-[acyl-carrier-protein] synthase I chloroplastic OS=Zea mays OX=4577 GN=ZEAMMB73_Zm00001d045027 PE=3 SV=1	0	127.897	47.817	14	130	4	1	481	51.208	6.73	High	High	High	High	High	High	High	High	High	High	High	High		46000000	35000000	43000000	10000000	18000000	17000000	77000000	140000000	83000000	24000000	14000000	130000000	14.505	360.484	14
FALSE	High	Master Protein	A0A1D6IJN4	3-oxoacyl-[acyl-carrier-protein] synthase II chloroplastic OS=Zea mays OX=4577 GN=100280304 PE=3 SV=1	0	15.9831	10	3	15	2	1	510	54.692	7.56	Not Found	Not Found	High	High	High	Not Found	Not Found	Not Found	Not Found	Not Found	Not Found	High				3600000	320000	860000							4800000	0.318	21.6199	3
FALSE	High	Master Protein	C0PGF8	3-oxoacyl-[acyl-carrier-protein] synthase II chloroplastic OS=Zea mays OX=4577 GN=100383498 PE=2 SV=1	0	39.9591	25.3036	7	39	6	1	494	52.921	7.42	High	High	High	High	High	High	High	High	High	High	High	High		7600000	7500000	7600000	2000000	3600000	3100000	15000000	12000000	16000000	3400000	1700000	19000000	1.089	87.8604	7
FALSE	High	Master Protein	A0A1D6DWL0	3-oxoacyl-[acyl-carrier-protein] synthase III chloroplastic OS=Zea mays OX=4577 GN=100280714 PE=3 SV=1	0	7.51218	8.98876	3	9	1	1	445	46.581	8.28	Not Found	Not Found	High	Not Found	Not Found	Not Found	Not Found	High	Not Found	Not Found	Not Found	High				2200000					3200000				680000	0.318	11.4914	3
FALSE	High	Master Protein	A0A1D6LUH4	3-oxoacyl-[acyl-carrier-protein] synthase OS=Zea mays OX=4577 GN=100279917 PE=3 SV=1	0	104.65	44.4924	13	102	3	1	463	49.063	7.87	High	High	High	High	High	High	High	High	High	High	High	High		26000000	35000000	40000000	10000000	19000000	17000000	56000000	110000000	100000000	30000000	9700000	110000000	9	299.435	13
FALSE	High	Master Protein	A0A1D6JFM4	3-oxoacyl-synthase III, mRNA OS=Zea mays OX=4577 GN=100280787 PE=3 SV=1	0	7.06436	11.7073	3	7	1	1	410	42.68	7.93	Not Found	Not Found	Not Found	Not Found	Not Found	Not Found	Not Found	High	Not Found	Not Found	Not Found	Not Found									9800000					0.334	6.96166	3
FALSE	High	Master Protein	A0A1D6K641	3-oxo-Delta(45)-steroid 5-beta-reductase OS=Zea mays OX=4577 GN=ZEAMMB73_Zm00001d029582 PE=4 SV=1	0	18.0691	15.9091	5	15	5	1	396	44.126	5.17	Not Found	High	High	Not Found	Not Found	Not Found	Not Found	High	High	Not Found	Not Found	High			3800000	3400000					37000000	34000000			20000000	0.833	36.346	5
FALSE	High	Master Protein	A0A1D6NVZ6	3-phosphoshikimate 1-carboxyvinyltransferase OS=Zea mays OX=4577 GN=ZEAMMB73_Zm00001d045450 PE=3 SV=1	0	40.1682	21.9368	8	37	8	1	506	53.419	7.68	High	High	High	High	High	High	High	High	High	High	High	High		6800000	3700000	5000000	520000	810000	620000	10000000	28000000	20000000	1400000	280000	11000000	1.154	98.9718	8
FALSE	High	Master Protein	K7VMX2	4,5-DOPA dioxygenase extradiol OS=Zea mays OX=4577 GN=ZEAMMB73_Zm00001d012228 PE=4 SV=1	0.00541937	2.82449	3.38028	1	4	1	1	355	39.426	8.73	High	Not Found	Not Found	Not Found	High	High	Not Found	Not Found	Not Found	High	Not Found	Not Found		7800000				3100000	5800000				4900000			0.116	4.00401	1
FALSE	High	Master Protein	B4FW06	40S ribosomal protein S10-1 OS=Zea mays OX=4577 GN=100273505 PE=2 SV=1	0	41.2149	53.6313	8	58	1	1	179	19.926	9.77	High	Not Found	High	Not Found	Not Found	High	High	High	High	High	Not Found	High		18000000		23000000			3500000	28000000	27000000	8600000			37000000	11.115	84.8027	8
FALSE	High	Master Protein	B4FSW0	40S ribosomal protein S10-1 OS=Zea mays OX=4577 GN=ZEAMMB73_Zm00001d025413 PE=2 SV=1	0	51.5108	53.0726	8	98	6	1	179	19.926	9.77	High	High	High	High	High	High	High	High	High	High	High	High		360000000	72000000	240000000	7600000	17000000	120000000	220000000	200000000	110000000	150000000	48000000	720000000	7.254	213.374	8
FALSE	High	Master Protein	P25460	40S ribosomal protein S11 OS=Zea mays OX=4577 GN=RPS11 PE=2 SV=1	0	56.3956	43.3962	8	102	8	1	159	17.679	10.58	High	High	High	High	High	High	High	High	High	High	High	High		170000000	140000000	170000000	9100000	19000000	21000000	110000000	310000000	230000000	96000000	18000000	350000000	18.953	216.905	8
FALSE	High	Master Protein	B4FGC8	40S ribosomal protein S12 OS=Zea mays OX=4577 GN=100193804 PE=2 SV=1	0	74.2303	59.2857	7	107	2	1	140	14.971	5.52	High	High	High	High	Not Found	High	High	High	High	High	High	High		20000000	19000000	22000000	1000000		10000000	23000000	38000000	23000000	17000000	3100000	37000000	22.714	333.279	7
FALSE	High	Master Protein	A0A1D6MDL1	40S ribosomal protein S12 OS=Zea mays OX=4577 GN=100281932 PE=3 SV=1	0	75.5859	52.5316	7	106	1	1	158	17.162	6.52	High	High	High	Not Found	Not Found	High	High	High	High	High	High	High		29000000	29000000	41000000			16000000	48000000	70000000	44000000	27000000	3800000	82000000	11.589	338.208	7
FALSE	High	Master Protein	A0A1D6FPV2	40S ribosomal protein S12 OS=Zea mays OX=4577 GN=103635636 PE=3 SV=1	0	50.7032	48.3444	6	72	1	1	151	16.253	5.78	Not Found	Not Found	Not Found	Not Found	Not Found	Not Found	Not Found	Not Found	Not Found	High	Not Found	High											4900000		11000000	6.743	246.529	6
FALSE	High	Master Protein	B4FML8	40S ribosomal protein S13 OS=Zea mays OX=4577 GN=542726 PE=2 SV=1	0	76.2396	52.9801	9	168	1	1	151	17.133	10.54	High	High	High	High	High	High	High	High	High	High	High	High		220000000	92000000	190000000	3300000	5500000	63000000	310000000	270000000	190000000	66000000	31000000	410000000	30.623	427.396	9
FALSE	High	Master Protein	B6SJ18	40S ribosomal protein S13 OS=Zea mays OX=4577 GN=ZEAMMB73_Zm00001d035094 PE=2 SV=1	0	77.7119	57.6159	10	178	2	1	151	17.203	10.54	High	High	High	High	High	High	High	High	High	High	High	High		100000000	70000000	97000000	1200000	8600000	32000000	160000000	190000000	120000000	51000000	15000000	140000000	38.811	428.517	10
FALSE	High	Master Protein	A0A1D6P3R8	40S ribosomal protein S14 OS=Zea mays OX=4577 GN=ZEAMMB73_Zm00001d046583 PE=3 SV=1	0	92.4048	52.2222	7	99	1	1	180	19.598	10.26	Not Found	Not Found	Not Found	Not Found	Not Found	Not Found	Not Found	Not Found	Not Found	Not Found	Not Found	High													47000000	18.953	333.341	7
FALSE	High	Master Protein	A0A1D6LPH1	40S ribosomal protein S14-3 OS=Zea mays OX=4577 GN=100192550 PE=3 SV=1	0	93.3336	54.9708	7	100	1	1	171	18.751	10.26	Not Found	Not Found	Not Found	High	Not Found	Not Found	Not Found	Not Found	Not Found	Not Found	Not Found	High					6800000								44000000	18.953	333.71	7
FALSE	High	Master Protein	B6UDY1	40S ribosomal protein S15 OS=Zea mays OX=4577 GN=100282387 PE=2 SV=1	0	137.4	66.0131	7	133	2	1	153	17.258	10.14	High	High	High	High	High	High	High	High	High	High	High	High		13000000	13000000	12000000	1300000	1300000	5700000	2500000	15000000	6900000	7300000	2900000	17000000	999	365.199	7
FALSE	High	Master Protein	A0A1D6F918	40S ribosomal protein S15-4 OS=Zea mays OX=4577 GN=100281004 PE=3 SV=1	0	138.977	35.9431	7	139	2	1	281	31.584	10.05	High	High	High	High	High	High	High	High	High	High	High	High		53000000	60000000	47000000	4200000	4300000	14000000	7500000	13000000	4500000	24000000	5500000	24000000	55.234	399.766	7
FALSE	High	Master Protein	B4FQ61	40S ribosomal protein S15a OS=Zea mays OX=4577 GN=100280177 PE=2 SV=1	0	53.96	63.0769	8	72	1	1	130	14.738	9.82	Not Found	Not Found	Not Found	Not Found	Not Found	Not Found	Not Found	Not Found	Not Found	Not Found	Not Found	High													140000000	11.328	188.101	8
FALSE	High	Master Protein	B4FM69	40S ribosomal protein S15a-1 OS=Zea mays OX=4577 GN=100217251 PE=2 SV=1	0	54.9247	53.5948	8	73	1	1	153	17.339	9.85	Not Found	Not Found	High	Not Found	Not Found	Not Found	Not Found	Not Found	Not Found	Not Found	Not Found	High				7300000									39000000	9	191.119	8
FALSE	High	Master Protein	B6SNQ7	40S ribosomal protein S16 OS=Zea mays OX=4577 GN=100194265 PE=2 SV=1	0	34.2741	51.0067	9	104	1	1	149	16.881	10.67	High	High	High	High	High	High	High	High	High	High	High	High		350000000	230000000	330000000	14000000	26000000	120000000	510000000	540000000	200000000	160000000	43000000	740000000	22.714	181.852	9
FALSE	High	Master Protein	B6TVN0	40S ribosomal protein S16 OS=Zea mays OX=4577 GN=100284613 PE=2 SV=1	0	35.7908	59.0604	10	109	2	1	149	16.893	10.7	High	High	High	Not Found	Not Found	High	High	High	High	High	High	High		79000000	34000000	66000000			21000000	25000000	23000000	52000000	21000000	11000000	130000000	20.544	189.459	10
FALSE	High	Master Protein	B4FID1	40S ribosomal protein S17-1 OS=Zea mays OX=4577 GN=100194345 PE=2 SV=1	0	78.9459	63.3803	12	150	2	1	142	16.448	10.14	High	High	High	Not Found	Not Found	High	High	High	High	High	High	High		92000000	25000000	78000000			20000000	47000000	34000000	20000000	5000000	11000000	110000000	315.228	318.904	12
FALSE	High	Master Protein	K7VDJ2	40S ribosomal protein S17-4 OS=Zea mays OX=4577 GN=ZEAMMB73_Zm00001d045000 PE=3 SV=1	0	70.4901	63.3803	12	133	2	1	142	16.433	10.14	High	High	High	Not Found	Not Found	High	High	High	High	High	High	High		48000000	22000000	47000000			5800000	35000000	49000000	13000000	20000000	1500000	61000000	132.352	294.21	12
FALSE	High	Master Protein	B4FUS2	40S ribosomal protein S18 OS=Zea mays OX=4577 GN=100273341 PE=2 SV=1	0	54.9303	53.2895	12	124	3	1	152	17.684	10.74	High	High	High	Not Found	High	High	High	High	High	High	High	High		100000000	85000000	130000000		5800000	43000000	120000000	140000000	61000000	65000000	14000000	210000000	34.112	276.575	12
FALSE	High	Master Protein	A0A1D6L7J3	40S ribosomal protein S18 OS=Zea mays OX=4577 GN=ZEAMMB73_Zm00001d034422 PE=3 SV=1	0	45.344	50	10	95	1	1	126	14.763	11	High	High	High	Not Found	High	High	High	High	High	Not Found	High	High		190000000	140000000	180000000		7100000	61000000	93000000	200000000	92000000		30000000	270000000	34.938	229.707	10
FALSE	High	Master Protein	B4FD90	40S ribosomal protein S19 OS=Zea mays OX=4577 GN=100192949 PE=2 SV=1	0	52.8988	60.6897	10	102	2	1	145	16.256	9.99	High	High	High	Not Found	Not Found	High	High	High	Not Found	Not Found	High	High		28000000	17000000	32000000			26000000	43000000	44000000			8300000	130000000	11.115	216.682	10
FALSE	High	Master Protein	B4FP25	40S ribosomal protein S19 OS=Zea mays OX=4577 GN=103639054 PE=2 SV=1	0	75.5064	55.8621	9	126	1	1	145	16.246	10.1	High	High	High	Not Found	Not Found	High	High	High	High	High	High	High		57000000	12000000	44000000			14000000	86000000	74000000	18000000	28000000	11000000	100000000	13.678	327.444	9
FALSE	High	Master Protein	B6TNR8	40S ribosomal protein S2 OS=Zea mays OX=4577 GN=100283974 PE=2 SV=1	0	127.457	49.8208	13	231	4	1	279	30.338	10.11	High	High	High	High	High	High	High	High	High	High	High	High		160000000	86000000	110000000	29000000	44000000	62000000	220000000	210000000	300000000	65000000	16000000	260000000	14.849	642.569	13
FALSE	High	Master Protein	B4FDT0	40S ribosomal protein S20 OS=Zea mays OX=4577 GN=100194044 PE=2 SV=1	0	42.941	38.2812	6	93	4	1	128	13.993	9.44	High	High	High	High	High	High	High	High	High	High	High	High		130000000	98000000	96000000	14000000	9900000	72000000	150000000	220000000	92000000	74000000	28000000	230000000	30.623	186.258	6
FALSE	High	Master Protein	A0A1D6JW41	40S ribosomal protein S20-1 OS=Zea mays OX=4577 GN=103633583 PE=3 SV=1	0	31.0989	35.7143	5	63	3	1	126	13.816	9.47	High	High	High	High	High	High	High	High	High	High	High	High		140000000	110000000	130000000	5400000	9900000	73000000	130000000	180000000	94000000	100000000	29000000	400000000	6.499	150.165	5
FALSE	High	Master Protein	C0PCQ6	40S ribosomal protein S2-1 OS=Zea mays OX=4577 GN=100383062 PE=2 SV=1	0	83.0305	48.9051	11	159	3	1	274	29.917	10.15	High	High	High	High	High	High	High	High	High	High	Not Found	High		21000000	3100000	25000000	4300000	11000000	16000000	40000000	110000000	10000000	14000000		46000000	6.848	421.318	11
FALSE	High	Master Protein	A0A1D6GF42	40S ribosomal protein S2-1 OS=Zea mays OX=4577 GN=103625791 PE=3 SV=1	0	117.205	50.7299	12	232	1	1	274	29.799	10.17	High	High	High	High	High	High	High	High	High	High	High	High		82000000	25000000	83000000	5500000	25000000	13000000	140000000	200000000	240000000	25000000	3000000	210000000	15.238	591.712	12
FALSE	High	Master Protein	B4FBY5	40S ribosomal protein S23 OS=Zea mays OX=4577 GN=103644248 PE=2 SV=1	0	40.9969	47.8873	6	64	6	1	142	15.667	10.37	High	High	High	High	High	High	High	High	High	High	High	High		190000000	130000000	160000000	1700000	4400000	74000000	160000000	170000000	34000000	98000000	14000000	320000000	6.743	161.294	6
FALSE	High	Master Protein	B6SIX3	40S ribosomal protein S24 OS=Zea mays OX=4577 GN=100280577 PE=2 SV=1	0	32.1324	32.1168	5	80	2	1	137	15.724	10.71	High	High	High	High	High	High	High	High	High	High	High	High		140000000	71000000	99000000	3000000	7200000	30000000	110000000	130000000	140000000	47000000	15000000	150000000	13.678	167.739	5
FALSE	High	Master Protein	A0A1D6LT19	40S ribosomal protein S24 OS=Zea mays OX=4577 GN=103629822 PE=3 SV=1	0	13.5227	29.1971	3	24	2	1	137	15.665	10.71	High	High	High	High	High	High	High	High	High	High	High	High		160000000	110000000	120000000	1600000	12000000	50000000	180000000	230000000	160000000	73000000	25000000	180000000	2.162	76.6064	3
FALSE	High	Master Protein	B4FJ27	40S ribosomal protein S24 OS=Zea mays OX=4577 GN=542641 PE=2 SV=1	0	29.1696	25.5474	4	70	2	1	137	15.724	10.8	High	High	High	High	High	High	High	High	High	High	High	High		260000000	160000000	190000000	5900000	28000000	73000000	290000000	360000000	270000000	97000000	36000000	440000000	9	148.745	4
FALSE	High	Master Protein	B4FSL2	40S ribosomal protein S25-2 OS=Zea mays OX=4577 GN=ZEAMMB73_Zm00001d031939 PE=2 SV=1	0	36.4587	44.4444	5	36	1	1	108	12.01	10.59	High	High	High	Not Found	Not Found	High	High	High	High	High	High	High		17000000	15000000	17000000			6400000	17000000	49000000	12000000	24000000	1400000	130000000	13.678	96.842	5
FALSE	High	Master Protein	C0HDX5	40S ribosomal protein S25-2 OS=Zea mays OX=4577 GN=ZEAMMB73_Zm00001d043223 PE=2 SV=1	0	26.5165	49.4505	5	30	1	1	91	10.029	9.96	High	High	High	Not Found	Not Found	High	Not Found	Not Found	Not Found	High	High	High		36000000	30000000	29000000			13000000				23000000	4200000	73000000	14.849	68.5181	5
FALSE	High	Master Protein	B4FEE7	40S ribosomal protein S26 OS=Zea mays OX=4577 GN=100193262 PE=2 SV=1	0	46.4603	50	4	63	1	1	132	14.782	11.03	Not Found	High	High	Not Found	Not Found	Not Found	Not Found	High	Not Found	Not Found	Not Found	High			8000000	7600000					17000000				22000000	38.811	144.012	4
FALSE	High	Master Protein	A0A1D6L9A0	40S ribosomal protein S26 OS=Zea mays OX=4577 GN=100193263 PE=3 SV=1	0	53.3642	50.7576	5	64	2	1	132	14.822	11.03	Not Found	High	Not Found	Not Found	Not Found	Not Found	Not Found	High	High	Not Found	Not Found	High			8900000						11000000	4500000			2300000	62.096	145.559	5
FALSE	High	Master Protein	A0A1D6FSD1	40S ribosomal protein S26 OS=Zea mays OX=4577 GN=100284808 PE=3 SV=1	0	38.0691	46.9799	4	45	3	1	149	16.634	11.03	High	High	High	High	High	High	High	High	High	High	High	High		110000000	110000000	100000000	7600000	14000000	38000000	130000000	200000000	120000000	88000000	29000000	280000000	6.197	133.648	4
FALSE	High	Master Protein	A0A1D6GHT6	40S ribosomal protein S27 OS=Zea mays OX=4577 GN=103625888 PE=3 SV=1	0	14.2605	17.7966	2	18	2	1	118	13.416	9.17	High	High	High	Not Found	High	High	High	High	High	High	High	High		25000000	13000000	27000000		2400000	5000000	25000000	39000000	24000000	5700000	1700000	260000000	2.162	47.9545	2
FALSE	High	Master Protein	A0A1D6JPY6	40S ribosomal protein S28 OS=Zea mays OX=4577 GN=ZEAMMB73_Zm00001d027813 PE=3 SV=1	0	5.21474	11.6505	1	4	1	1	103	12.062	11.65	High	Not Found	Not Found	Not Found	Not Found	High	Not Found	High	Not Found	Not Found	Not Found	High		4100000					1400000		8000000				190000000	0.334	11.982	1
FALSE	High	Master Protein	A0A1D6LFE5	40S ribosomal protein S29 OS=Zea mays OX=4577 GN=ZEAMMB73_Zm00001d035312 PE=4 SV=1	0.0001434	4.46357	6.94444	1	8	1	1	144	15.751	10.2	High	High	High	Not Found	Not Found	High	High	High	High	Not Found	Not Found	High		9100000	3400000	7500000			840000	3800000	7800000	3500000			62000000	0.259	9.18681	1
FALSE	High	Master Protein	B6TB97	40S ribosomal protein S3 OS=Zea mays OX=4577 GN=100282772 PE=2 SV=1	0	174.533	69.4323	15	247	2	1	229	25.542	9.5	High	High	High	Not Found	High	High	High	High	High	High	High	High		75000000	99000000	85000000		4600000	33000000	160000000	31000000	150000000	44000000	620000	210000000	37.747	725.644	15
FALSE	High	Master Protein	A0A1D6QBW9	40S ribosomal protein S30 OS=Zea mays OX=4577 GN=ZEAMMB73_Zm00001d052003 PE=3 SV=1	0	6.82366	13.0952	2	11	2	1	84	9.293	11.34	High	High	High	Not Found	Not Found	High	High	High	High	High	High	High		120000000	60000000	62000000			9800000	69000000	21000000	30000000	8700000	1800000	210000000	2.162	20.1311	2
FALSE	High	Master Protein	K7TT73	40S ribosomal protein S3-1 OS=Zea mays OX=4577 GN=100274348 PE=3 SV=1	0	175.732	69.2982	16	258	3	1	228	25.433	9.52	High	High	High	High	High	High	High	High	High	High	High	High		70000000	43000000	63000000	11000000	3900000	22000000	79000000		92000000	26000000	3300000	160000000	43.367	755.105	16
FALSE	High	Master Protein	B6TAQ5	40S ribosomal protein S3a OS=Zea mays OX=4577 GN=100282717 PE=2 SV=1	0	201.883	59.2308	18	260	1	1	260	29.723	9.79	High	High	High	High	High	High	High	High	High	High	High	High		50000000	14000000	50000000	5800000	8800000	6100000	83000000	130000000	120000000	17000000	3700000	71000000	86.992	764.797	18
FALSE	High	Master Protein	B6UG10	40S ribosomal protein S3a OS=Zea mays OX=4577 GN=100286214 PE=2 SV=1	0	196.023	59.2308	18	250	1	1	260	29.705	9.79	High	High	High	High	High	High	High	High	High	High	High	High		140000000	58000000	120000000	22000000	43000000	18000000	170000000	340000000	290000000	73000000	11000000	220000000	76.426	740.461	18
FALSE	High	Master Protein	A0A1D6PI63	40S ribosomal protein S3a OS=Zea mays OX=4577 GN=ZEAMMB73_Zm00001d048158 PE=3 SV=1	0	196.242	47.8261	18	255	1	1	322	36.274	9.6	High	High	High	High	High	High	High	High	High	High	Not Found	High		170000000	72000000	160000000	30000000	51000000	20000000	220000000	380000000	300000000	110000000		250000000	40.596	756.926	18
FALSE	High	Master Protein	O22424	40S ribosomal protein S4 OS=Zea mays OX=4577 GN=RPS4 PE=2 SV=1	0	114.432	63.3962	17	270	2	1	265	29.998	10.15	High	High	High	High	High	High	High	High	High	High	Not Found	High		40000000	54000000	92000000	11000000	2400000	23000000	220000000	290000000	380000000	4800000		290000000	16.302	651.127	17
FALSE	High	Master Protein	A0A1D6LBD6	40S ribosomal protein S4 OS=Zea mays OX=4577 GN=ZEAMMB73_Zm00001d034790 PE=3 SV=1	0	141.41	68.0162	18	318	3	1	247	27.987	10.02	High	High	High	High	High	High	High	High	High	High	High	High		63000000	44000000	68000000	13000000	22000000	16000000	210000000	130000000	140000000	31000000	5700000	93000000	30.623	761.281	18
FALSE	High	Master Protein	B6SHZ1	40S ribosomal protein S5 OS=Zea mays OX=4577 GN=ZEAMMB73_Zm00001d008387 PE=2 SV=1	0	116.212	68.3417	12	197	3	1	199	22.353	9.77	High	High	High	Not Found	High	High	High	High	High	High	High	High		39000000	26000000	38000000		2200000	6000000	38000000	57000000	32000000	19000000	280000	96000000	150.991	508.424	12
FALSE	High	Master Protein	B4FB66	40S ribosomal protein S5-2 OS=Zea mays OX=4577 GN=100193240 PE=2 SV=1	0	97.4536	57.2864	12	172	3	1	199	22.183	9.8	High	High	High	High	High	High	High	High	High	High	High	High		9900000	7300000	11000000	1200000	2400000	2900000	10000000	2900000	8200000	4900000	2900000	12000000	80.113	442.172	12
FALSE	High	Master Protein	B6T1H0	40S ribosomal protein S6 OS=Zea mays OX=4577 GN=542529 PE=2 SV=1	0	92.099	46.2151	15	146	15	1	251	28.628	10.71	High	High	High	High	High	High	High	High	High	High	High	High		230000000	290000000	220000000	48000000	110000000	59000000	130000000	620000000	380000000	140000000	45000000	560000000	16.783	402.092	15
FALSE	High	Master Protein	B6SHM7	40S ribosomal protein S7 OS=Zea mays OX=4577 GN=100193269 PE=2 SV=1	0	102.431	63.5417	11	152	7	1	192	22.198	9.74	High	High	High	High	High	High	High	High	High	High	High	High		190000000	57000000	140000000	18000000	17000000	58000000	88000000	280000000	240000000	72000000	25000000	420000000	34.112	521.603	11
FALSE	High	Master Protein	B4FZN6	40S ribosomal protein S7 OS=Zea mays OX=4577 GN=100274227 PE=2 SV=1	0	52.7468	43.75	7	76	3	1	192	22.108	9.8	High	High	High	High	High	High	High	High	High	High	High	High		120000000	58000000	70000000	14000000	22000000	34000000	180000000	170000000	140000000	70000000	17000000	210000000	5.579	252.762	7
FALSE	High	Master Protein	Q08069	40S ribosomal protein S8 OS=Zea mays OX=4577 GN=RPS8 PE=2 SV=2	0	117.861	46.6063	11	183	7	1	221	25.041	10.37	High	High	High	High	High	High	High	High	High	High	High	High		340000000	200000000	280000000	54000000	96000000	79000000	190000000	590000000	550000000	180000000	33000000	530000000	25.102	612.725	11
FALSE	High	Master Protein	A0A1D6PYX5	40S ribosomal protein S8 OS=Zea mays OX=4577 GN=ZEAMMB73_Zm00001d049942 PE=3 SV=1	0	32.1267	17.6245	4	64	1	1	261	29.887	9.58	High	High	High	High	High	Not Found	High	High	High	Not Found	Not Found	High		15000000	10000000	13000000	1400000	3100000		13000000	46000000	40000000			15000000	1.929	150.103	4
FALSE	High	Master Protein	A0A1D6Q3W6	40S ribosomal protein S8 OS=Zea mays OX=4577 GN=ZEAMMB73_Zm00001d050924 PE=3 SV=1	0	35.2874	26.9608	4	47	1	1	204	23.286	9.33	High	Not Found	Not Found	High	Not Found	High	High	High	High	High	Not Found	High		21000000			2200000		4800000	28000000	52000000	41000000	6600000		42000000	1.61	149.969	4
FALSE	High	Master Protein	B6SZS2	40S ribosomal protein S9 OS=Zea mays OX=4577 GN=100192774 PE=2 SV=1	0	43.5502	47.6684	9	90	1	1	193	22.533	10.21	High	Not Found	High	High	Not Found	Not Found	High	High	Not Found	High	Not Found	High		16000000		11000000	820000			12000000	15000000		2800000		23000000	6.017	187.869	9
FALSE	High	Master Protein	B6T7B2	40S ribosomal protein S9 OS=Zea mays OX=4577 GN=100282862 PE=2 SV=1	0	66.8301	48.9691	10	132	6	1	194	22.418	10.32	High	High	High	High	High	High	High	High	High	High	High	High		240000000	84000000	180000000	15000000	32000000	46000000	210000000	200000000	160000000	87000000	23000000	370000000	9	369.421	10
FALSE	High	Master Protein	B6TH64	40S ribosomal protein S9 OS=Zea mays OX=4577 GN=100283332 PE=2 SV=1	0	44.5392	47.6684	9	90	1	1	193	22.503	10.29	Not Found	Not Found	High	Not Found	Not Found	Not Found	High	High	High	High	Not Found	High				12000000				14000000	17000000	13000000	7300000		40000000	6.017	190.262	9
FALSE	High	Master Protein	B4FSQ4	40S ribosomal protein SA OS=Zea mays OX=4577 GN=100273082 PE=2 SV=1	0	118.571	52.2581	14	205	2	1	310	33.627	5.08	High	High	High	High	High	High	High	High	High	High	High	High		53000000	19000000	62000000	15000000	13000000	11000000	64000000	110000000	58000000	41000000	11000000	180000000	18.684	567.867	14
FALSE	High	Master Protein	A0A1D6JMV2	40S ribosomal protein SA OS=Zea mays OX=4577 GN=ZEAMMB73_Zm00001d027527 PE=3 SV=1	0	111.454	42.8571	14	194	2	1	378	41.291	6.65	High	High	High	Not Found	Not Found	High	Not Found	High	High	High	Not Found	High		7700000	7100000	7800000			3700000		9800000	19000000	13000000		16000000	8.006	533.713	14
FALSE	High	Master Protein	A0A1D6INP8	4-alpha-glucanotransferase DPE2 OS=Zea mays OX=4577 GN=ZEAMMB73_Zm00001d022510 PE=4 SV=1	0	123.526	35.1832	27	92	27	1	955	109.657	6.44	High	High	High	Not Found	Not Found	Not Found	High	High	High	Not Found	Not Found	Not Found		21000000	17000000	24000000				44000000	63000000	59000000				1.894	244.486	27
FALSE	High	Master Protein	A0A1D6IKF0	4-alpha-glucanotransferase OS=Zea mays OX=4577 GN=100381522 PE=3 SV=1	0	37.5451	15.016	8	61	8	1	626	69.439	5.96	High	High	High	High	High	High	High	High	High	High	High	High		32000000	14000000	20000000	3200000	6500000	2700000	29000000	46000000	45000000	7200000	2800000	25000000	0.911	147.745	8
FALSE	High	Master Protein	B4G058	4-coumarate--CoA ligase-like 5 OS=Zea mays OX=4577 GN=100274307 PE=2 SV=1	0	36.1428	19.2377	7	41	7	1	551	59.406	8.98	High	High	High	High	High	High	High	High	High	High	High	High		8800000	4300000	5400000	1400000	2100000	730000	8600000	21000000	23000000	3000000	1600000	5900000	0.607	94.5016	7
FALSE	High	Master Protein	B6TN41	4-hydroxy-4-methyl-2-oxoglutarate aldolase OS=Zea mays OX=4577 GN=100283919 PE=2 SV=1	0	44.987	54.1667	8	70	8	1	168	18.105	6.18	High	High	High	High	High	High	High	High	High	High	High	High		91000000	54000000	44000000	1700000	4600000	42000000	97000000	140000000	52000000	42000000	12000000	120000000	5.579	198.926	8
FALSE	High	Master Protein	B6SMX7	4-hydroxy-4-methyl-2-oxoglutarate aldolase OS=Zea mays OX=4577 GN=ZEAMMB73_Zm00001d039841 PE=2 SV=1	0	14.1951	23.2143	3	8	3	1	168	17.941	5.88	High	High	High	Not Found	Not Found	Not Found	High	High	Not Found	High	Not Found	High		6400000		4700000				10000000	690000		2700000		19000000	0.874	25.4973	3
FALSE	High	Master Protein	A0A1D6H1G0	4-hydroxyphenylpyruvate dioxygenase OS=Zea mays OX=4577 GN=ZEAMMB73_Zm00001d015356 PE=3 SV=1	0	38.3326	29.7297	9	55	9	1	444	46.872	5.9	High	High	High	High	High	High	High	High	High	High	High	High		21000000	10000000	12000000	3200000	5700000	7000000	19000000	55000000	45000000	10000000	4200000	36000000	1.683	143.533	9
FALSE	High	Master Protein	B4FH75	4-hydroxy-tetrahydrodipicolinate reductase 2 chloroplastic OS=Zea mays OX=4577 GN=100194039 PE=2 SV=1	0	18.6224	16.9096	5	21	5	1	343	37.285	6.84	High	High	High	Not Found	High	High	High	High	High	Not Found	High	High		6100000	2300000	4500000		630000	2700000	7300000	11000000	12000000		270000	14000000	0.73	50.5887	5
FALSE	High	Master Protein	B4FK44	4-hydroxy-tetrahydrodipicolinate synthase 2 chloroplastic OS=Zea mays OX=4577 GN=100282239 PE=2 SV=1	0	9.87255	11.1406	4	18	2	1	377	41.123	7.27	Not Found	Not Found	High	High	High	Not Found	Not Found	Not Found	High	Not Found	High	Not Found				2100000	650000	890000				6100000		250000		0.551	29.3385	4
FALSE	High	Master Protein	B6TVM7	4-methyl-5-thiazole monophosphate biosynthesis protein OS=Zea mays OX=4577 GN=100284612 PE=2 SV=1	0	88.4981	46.028	12	101	12	1	428	45.114	6.87	High	High	High	High	High	High	High	High	High	High	High	High		59000000	36000000	47000000	12000000	20000000	29000000	47000000	120000000	120000000	30000000	22000000	130000000	3.962	313.811	12
FALSE	High	Master Protein	A0A1R3QMY2	50kD gamma zein OS=Zea mays OX=4577 GN=ZEAMMB73_Zm00001d020591 PE=4 SV=1	0	125.973	36.039	7	289	7	1	308	35.983	7.03	High	High	High	High	High	High	High	High	High	High	High	High		940000000	220000000	910000000	110000000	210000000	280000000	920000000	1900000000	790000000	280000000	210000000	260000000	236.137	552.98	7
FALSE	High	Master Protein	K7VUP6	50S ribosomal protein L1 OS=Zea mays OX=4577 GN=ZEAMMB73_Zm00001d046183 PE=3 SV=1	0	18.886	16.8704	4	25	4	1	409	44.339	9.79	Not Found	High	High	High	High	High	High	High	High	High	High	High			3000000	4500000	810000	1200000	2200000	7300000	14000000	7800000	1400000	990000	5600000	0.445	68.3145	4
FALSE	High	Master Protein	K7VP39	50S ribosomal protein L3-2 OS=Zea mays OX=4577 GN=100191826 PE=3 SV=1	0	6.20252	7.54717	2	2	2	1	318	34.23	9.79	Not Found	Not Found	Not Found	Not Found	Not Found	Not Found	High	Not Found	Not Found	Not Found	Not Found	High								1300000					6700000	0.245	5.25465	2
FALSE	Medium	Master Protein	A0A1D6L861	50S ribosomal protein L4 OS=Zea mays OX=4577 GN=ZEAMMB73_Zm00001d034509 PE=3 SV=1	0.0272036	2.06198	3.07167	1	5	1	1	293	32.688	10.36	High	Not Found	High	High	High	Not Found	Not Found	Not Found	Not Found	High	Not Found	Not Found		290000		540000	150000	79000					130000			0.129	7.73675	1
FALSE	High	Master Protein	A0A1D6GZV9	5'-AMP-activated protein kinase-related OS=Zea mays OX=4577 GN=100194285 PE=4 SV=1	0	19.8925	19.0332	7	33	7	1	331	37.065	8.03	High	High	High	High	High	High	High	High	High	High	Not Found	Not Found		6400000	7000000	5700000	2400000	3600000	310000	4600000	5100000	540000	2000000			1.081	65.8816	7
FALSE	High	Master Protein	A0A1D6EZJ7	5-formyltetrahydrofolate cyclo-ligase mitochondrial OS=Zea mays OX=4577 GN=ZEAMMB73_Zm00001d006676 PE=4 SV=1	0	6.67965	5.55556	1	1	1	1	306	33.868	9.03	Not Found	Not Found	Not Found	Not Found	Not Found	Not Found	Not Found	Not Found	Not Found	Not Found	Not Found	High													23000000	0.145	4.75269	1
FALSE	High	Master Protein	A0A1D6P7V0	5-hydroxyisourate hydrolase OS=Zea mays OX=4577 GN=ZEAMMB73_Zm00001d047217 PE=4 SV=1	0	18.3373	21.6374	4	7	4	1	342	37.404	6.55	Not Found	Not Found	High	Not Found	High	High	Not Found	Not Found	Not Found	Not Found	Not Found	High				7100000		3100000	2100000						6600000	0.73	18.8035	4
FALSE	High	Master Protein	A0A1D6GL75	5-methyltetrahydropteroyltriglutamate--homocysteine methyltransferase 1 OS=Zea mays OX=4577 GN=541714 PE=3 SV=1	0	184.66	44.1656	25	209	4	1	797	88.443	6.65	High	High	High	High	High	High	High	High	High	High	Not Found	High		14000000	7400000	11000000	500000	3600000	1600000	25000000	35000000	51000000			12000000	3.856	585.439	25
FALSE	High	Master Protein	C0P5Y3	5-methyltetrahydropteroyltriglutamate--homocysteine methyltransferase 1 OS=Zea mays OX=4577 GN=541942 PE=2 SV=1	0	551.822	67.624	41	539	26	1	766	84.439	5.77	High	High	High	High	High	High	High	High	High	High	High	High		300000000	190000000	250000000	7300000	55000000	22000000	340000000	700000000	780000000	18000000	6100000	100000000	39.195	1798.7	41
FALSE	High	Master Protein	B6UF55	5-methyltetrahydropteroyltriglutamate--homocysteine methyltransferase OS=Zea mays OX=4577 GN=100286153 PE=2 SV=1	0	215.142	46.0131	25	232	2	1	765	84.417	6.2	High	High	High	Not Found	Not Found	Not Found	Not Found	Not Found	High	Not Found	Not Found	Not Found		25000000	11000000	1900000						52000000				4.69	712.404	25
FALSE	Medium	Master Protein	A0A1D6MTX2	5-methylthioadenosine/S-adenosylhomocysteine deaminase OS=Zea mays OX=4577 GN=ZEAMMB73_Zm00001d041070 PE=4 SV=1	0.0334564	1.94654	18.8679	1	1	1	1	106	11.341	5.36	Not Found	Not Found	Not Found	Not Found	Not Found	Not Found	Not Found	Not Found	Not Found	Not Found	High	Not Found														0.389	2.16506	1
FALSE	Medium	Master Protein	A0A1D6KJW8	5'-methylthioadenosine/S-adenosylhomocysteine nucleosidase 2 OS=Zea mays OX=4577 GN=ZEAMMB73_Zm00001d031621 PE=4 SV=1	0.0136046	2.39105	2.53968	1	6	1	1	315	33.661	7.83	High	High	High	Not Found	Not Found	High	Not Found	Not Found	High	Not Found	Not Found	High		10000000	12000000	15000000			2600000			18000000			4200000	0.129	1.65096	1
FALSE	High	Master Protein	A0A1D6K6V8	5-oxoprolinase OS=Zea mays OX=4577 GN=103637109 PE=4 SV=1	0	116.701	26.4331	24	88	24	1	1256	136.743	6.05	High	High	High	Not Found	Not Found	Not Found	High	High	High	Not Found	Not Found	Not Found		16000000	7900000	8700000				17000000	30000000	30000000				1.495	231.8	24
FALSE	High	Master Protein	B4F9X3	5-pentadecatrienyl resorcinol O-methyltransferase OS=Zea mays OX=4577 GN=100191720 PE=2 SV=1	0	13.7571	9.35252	4	13	4	1	417	45.032	5.24	High	High	Not Found	High	High	Not Found	Not Found	High	High	High	Not Found	High		2200000	1900000		1000000	460000			9300000	6500000	660000		1900000	0.425	27.4976	4
FALSE	High	Master Protein	B4FBV7	6,7-dimethyl-8-ribityllumazine synthase OS=Zea mays OX=4577 GN=100192579 PE=2 SV=1	0	34.2198	36.8664	5	19	2	1	217	22.59	8.27	High	High	Not Found	Not Found	Not Found	High	Not Found	Not Found	Not Found	High	High	High		7000000	4000000				3200000				2600000	610000	11000000	2.511	54.4825	5
FALSE	High	Master Protein	A0A1D6JG49	6,7-dimethyl-8-ribityllumazine synthase OS=Zea mays OX=4577 GN=100283301 PE=3 SV=1	0	30.4418	28.3333	4	18	1	1	240	25.067	8.1	Not Found	High	High	Not Found	Not Found	High	High	High	High	High	High	High				5300000			4400000	8800000		3100000	5900000	1200000	46000000	1.848	53.7505	4
FALSE	High	Master Protein	B4FWI0	60S acidic ribosomal protein P0 OS=Zea mays OX=4577 GN=100273601 PE=2 SV=1	0	95.2456	46.7085	9	111	1	1	319	34.479	5.39	High	High	High	High	High	High	High	High	High	High	High	High		74000000	19000000	56000000	11000000	21000000	21000000	98000000	200000000	81000000	39000000	6900000	74000000	9	361.358	9
FALSE	High	Master Protein	B4FNM4	60S acidic ribosomal protein P0 OS=Zea mays OX=4577 GN=ZEAMMB73_Zm00001d035201 PE=2 SV=1	0	99.8816	52.6646	10	116	2	1	319	34.467	5.3	High	High	High	High	High	High	High	High	High	High	High	High		170000000	25000000	110000000	31000000	39000000	50000000	210000000	620000000	190000000	100000000	10000000	190000000	10.788	366.437	10
FALSE	High	Master Protein	B4FUB4	60S acidic ribosomal protein P1 OS=Zea mays OX=4577 GN=100282819 PE=2 SV=1	0	10.8229	44.9541	2	9	1	1	109	11.022	4.41	High	Not Found	Not Found	Not Found	Not Found	Not Found	Not Found	Not Found	Not Found	Not Found	Not Found	Not Found		28000000												1.512	28.6072	2
FALSE	High	Master Protein	B6T361	60S acidic ribosomal protein P1 OS=Zea mays OX=4577 GN=542719 PE=2 SV=1	0	30.1557	45.8716	3	22	2	1	109	11.035	4.41	High	Not Found	High	Not Found	Not Found	High	High	Not Found	High	High	High	High		63000000		21000000			53000000	52000000		36000000	53000000	2800000	96000000	5.31	86.3588	3
FALSE	High	Master Protein	A0A1D6FKZ4	60S acidic ribosomal protein P2-5 OS=Zea mays OX=4577 GN=100194313 PE=3 SV=1	7.44435e-05	4.84194	3.55872	1	10	1	1	281	30.106	5.74	High	Not Found	High	High	High	High	High	High	High	High	Not Found	High		47000000		26000000	3000000	4400000	14000000	70000000	100000000	29000000	28000000		120000000	0.145	28.0136	1
FALSE	High	Master Protein	B4G1B3	60S acidic ribosomal protein P3 OS=Zea mays OX=4577 GN=542339 PE=2 SV=1	0	18.399	37.5	3	17	3	1	120	12.127	4.46	High	High	High	Not Found	Not Found	High	High	High	Not Found	High	Not Found	High		35000000	17000000	47000000			26000000	120000000	9600000		62000000		31000000	9	48.2963	3
FALSE	High	Master Protein	K7VGK6	60S ribosomal export protein NMD3 OS=Zea mays OX=4577 GN=ZEAMMB73_Zm00001d047039 PE=3 SV=1	0	5.96037	5.90476	2	3	2	1	525	58.927	6.54	Not Found	Not Found	Not Found	Not Found	Not Found	Not Found	High	High	Not Found	Not Found	Not Found	Not Found									7900000					0.15	6.69398	2
FALSE	High	Master Protein	B6T2I0	60S ribosomal protein L11-1 OS=Zea mays OX=4577 GN=100282010 PE=2 SV=1	0	65.9023	43.4066	7	93	1	1	182	20.779	9.92	High	High	High	High	High	High	High	High	High	High	High	High		19000000	140000000	190000000	13000000	28000000	82000000	260000000	300000000	160000000	8600000	44000000	500000000	9	282.599	7
FALSE	High	Master Protein	B6T6G1	60S ribosomal protein L12 OS=Zea mays OX=4577 GN=100282351 PE=2 SV=1	0	50.4089	50.6024	6	61	1	1	166	17.691	8.97	Not Found	High	High	Not Found	Not Found	High	High	High	Not Found	High	High	High			4300000	17000000			16000000	76000000	110000000		31000000	4200000	58000000	5.31	192.397	6
FALSE	High	Master Protein	B4FRM7	60S ribosomal protein L12 OS=Zea mays OX=4577 GN=100284082 PE=2 SV=1	0	52.0448	50.6024	6	71	1	1	166	17.707	8.95	High	High	High	High	High	High	High	High	High	High	High	High		82000000	33000000	38000000	670000	4300000	25000000	73000000	91000000	34000000	33000000	5400000	120000000	5.31	241.834	6
FALSE	High	Master Protein	B4FN19	60S ribosomal protein L12-3 OS=Zea mays OX=4577 GN=100216970 PE=2 SV=1	0	50.1188	50.6024	6	71	1	1	166	17.754	8.81	High	High	High	Not Found	High	High	High	High	High	High	High	High		84000000	51000000	39000000		9700000	42000000	110000000	130000000	79000000	44000000	13000000	140000000	5.31	227.134	6
FALSE	High	Master Protein	B4FWR7	60S ribosomal protein L13 OS=Zea mays OX=4577 GN=100273645 PE=2 SV=2	0	76.3081	51.9231	9	144	1	1	208	23.922	10.84	High	High	High	High	High	High	High	High	High	High	High	High		78000000	29000000	84000000	14000000	32000000	23000000	130000000	160000000	150000000	40000000	10000000	130000000	10.788	389.417	9
FALSE	High	Master Protein	B6T5F2	60S ribosomal protein L13 OS=Zea mays OX=4577 GN=100282254 PE=2 SV=1	0	84.6128	52.4038	10	151	1	1	208	23.879	10.71	High	High	High	High	High	High	High	High	High	High	High	High		25000000	8600000	31000000		20000000	11000000	59000000	86000000	82000000	7500000	2800000	94000000	15.379	383.404	10
FALSE	High	Master Protein	B6UIJ6	60S ribosomal protein L13 OS=Zea mays OX=4577 GN=100286371 PE=2 SV=1	0	64.9968	53.8462	11	123	2	1	208	23.822	10.77	High	Not Found	Not Found	Not Found	Not Found	Not Found	High	High	Not Found	High	Not Found	High									4400000				10000000	10.788	271.899	11
FALSE	High	Master Protein	C0HFM4	60S ribosomal protein L13a-1 OS=Zea mays OX=4577 GN=100283655 PE=2 SV=1	0	84.2156	49.5146	12	193	5	1	206	23.614	10.21	High	High	High	High	High	High	High	High	High	High	High	High		99000000	65000000	150000000	13000000	28000000	31000000	120000000	130000000	120000000	24000000	8100000	120000000	14.399	404.731	12
FALSE	High	Master Protein	A0A1D6L548	60S ribosomal protein L13a-1 OS=Zea mays OX=4577 GN=ZEAMMB73_Zm00001d034059 PE=3 SV=1	0	84.113	38.2353	10	183	3	1	238	27.117	10.14	High	High	High	High	High	High	High	High	High	High	High	High		110000000	120000000	180000000	13000000	43000000	35000000	140000000	290000000	130000000	76000000	24000000	210000000	10.45	404.269	10
FALSE	High	Master Protein	B4FCU1	60S ribosomal protein L14-1 OS=Zea mays OX=4577 GN=100192835 PE=2 SV=1	0	43.5045	44.7761	7	57	2	1	134	15.337	10.17	High	High	High	High	Not Found	High	High	High	High	High	High	High		43000000	29000000	35000000	1600000		17000000	24000000	34000000	17000000	22000000	6000000	64000000	15.681	158.281	7
FALSE	High	Master Protein	A0A1D6IB46	60S ribosomal protein L14-1 OS=Zea mays OX=4577 GN=ZEAMMB73_Zm00001d021445 PE=4 SV=1	0	41.1914	32.7485	7	63	2	1	171	19.293	10.64	High	High	High	Not Found	High	High	High	High	High	High	High	High		55000000	57000000	67000000		2200000	35000000	36000000	43000000	21000000	33000000	7800000	140000000	9	152.033	7
FALSE	High	Master Protein	B4FHE4	60S ribosomal protein L17-2 OS=Zea mays OX=4577 GN=100194089 PE=2 SV=1	0	65.4645	55.5556	9	91	3	1	171	19.38	10.14	High	High	High	High	High	High	High	High	High	High	High	High		15000000	16000000	17000000	4900000	12000000	4800000	15000000	42000000	25000000	8600000	1900000	23000000	27.48	168.532	9
FALSE	High	Master Protein	A0A096S3H7	60S ribosomal protein L17-2 OS=Zea mays OX=4577 GN=ZEAMMB73_Zm00001d033767 PE=3 SV=1	0	21.2461	34.9593	5	62	1	1	123	13.759	10.1	High	High	High	High	High	High	Not Found	High	High	High	High	High		20000000	32000000	33000000	5500000	9300000	10000000		35000000	14000000	19000000	5500000	27000000	2.981	96.4971	5
FALSE	High	Master Protein	B6SJ08	60S ribosomal protein L18 OS=Zea mays OX=4577 GN=100192878 PE=2 SV=1	0	56.7709	37.9679	5	84	4	1	187	21.03	11.49	High	High	High	High	High	High	High	High	High	High	High	High		170000000	120000000	150000000	7700000	39000000	21000000	210000000	250000000	160000000	79000000	17000000	370000000	6.943	276.407	5
FALSE	High	Master Protein	A0A1D6LZA7	60S ribosomal protein L18-3 OS=Zea mays OX=4577 GN=100194344 PE=4 SV=1	0	58.5898	28.2609	6	82	5	1	230	25.943	11.15	High	High	High	High	High	High	High	High	High	High	High	High		270000000	160000000	210000000	15000000	60000000	28000000	300000000	360000000	260000000	110000000	22000000	410000000	4.878	245.71	6
FALSE	High	Master Protein	B4FU90	60S ribosomal protein L18a OS=Zea mays OX=4577 GN=100283101 PE=2 SV=1	0	74.2161	63.4831	13	181	3	1	178	21.365	10.48	High	High	High	High	High	High	High	High	High	High	High	High		110000000	79000000	91000000	5300000	27000000	23000000	93000000	140000000	85000000	30000000	12000000	140000000	20.544	407.066	13
FALSE	High	Master Protein	B6T1D8	60S ribosomal protein L18a OS=Zea mays OX=4577 GN=100286074 PE=2 SV=1	0	71.9886	62.9213	12	183	2	1	178	21.459	10.54	High	High	High	High	High	High	High	High	High	High	High	High		56000000	35000000	44000000	2700000	9700000	6800000	27000000	77000000	46000000	24000000	5800000	83000000	20.544	410.505	12
FALSE	High	Master Protein	B6TGT0	60S ribosomal protein L2 OS=Zea mays OX=4577 GN=ZEAMMB73_Zm00001d030691 PE=2 SV=1	0	106.8	63.2184	13	163	13	1	261	28.202	11.08	High	High	High	High	High	High	High	High	High	High	High	High		410000000	300000000	340000000	45000000	120000000	77000000	450000000	790000000	900000000	180000000	36000000	810000000	13.678	362.84	13
FALSE	High	Master Protein	C4J5F8	60S ribosomal protein L21-1 OS=Zea mays OX=4577 GN=100192855 PE=2 SV=1	0	18.3716	30.4878	6	83	1	1	164	18.837	10.4	High	High	High	High	High	High	High	Not Found	High	Not Found	Not Found	High		24000000	17000000	15000000	5800000	6200000	5100000	950000		6600000			10000000	3.329	145.197	6
FALSE	High	Master Protein	C0P2E2	60S ribosomal protein L21-1 OS=Zea mays OX=4577 GN=100281780 PE=2 SV=1	0	23.729	40.2439	8	84	2	1	164	18.596	10.42	Not Found	Not Found	High	High	High	High	Not Found	High	Not Found	High	High	High				2700000	820000	780000	5700000		3600000		5200000	4500000	37000000	5.579	146.69	8
FALSE	High	Master Protein	A0A1D6KTT8	60S ribosomal protein L21-1 OS=Zea mays OX=4577 GN=ZEAMMB73_Zm00001d032760 PE=4 SV=1	0	18.6103	29.2683	6	79	1	1	164	18.752	10.52	High	High	High	High	High	High	High	High	High	High	High	High		41000000	59000000	58000000	8200000	17000000	19000000	46000000	97000000	90000000	32000000	13000000	86000000	3.329	141.962	6
FALSE	High	Master Protein	B4FCK9	60S ribosomal protein L22-2 OS=Zea mays OX=4577 GN=100192778 PE=2 SV=1	0	33.8835	46.9231	5	53	3	1	130	14.494	9.55	High	High	High	Not Found	Not Found	High	High	High	High	High	High	High		43000000	22000000	60000000			13000000	65000000	60000000	20000000	18000000	1900000	72000000	4.995	134.415	5
FALSE	High	Master Protein	B6THM9	60S ribosomal protein L22-2 OS=Zea mays OX=4577 GN=100283364 PE=2 SV=1	0	6.93064	19.2308	2	5	1	1	130	14.518	9.44	High	Not Found	Not Found	Not Found	Not Found	Not Found	Not Found	Not Found	Not Found	Not Found	Not Found	Not Found		2700000												0.668	13.408	2
FALSE	High	Master Protein	K7VZN8	60S ribosomal protein L22-2 OS=Zea mays OX=4577 GN=ZEAMMB73_Zm00001d047500 PE=4 SV=1	0	33.634	45.3846	6	40	5	1	130	14.278	9.73	High	High	High	Not Found	Not Found	High	High	High	High	High	High	High		25000000	13000000	20000000			5100000	29000000	28000000	15000000	7900000	4200000	48000000	4.995	110.884	6
FALSE	High	Master Protein	B4FGL4	60S ribosomal protein L23 OS=Zea mays OX=4577 GN=100303995 PE=2 SV=1	0	106.715	62.8571	8	146	8	1	140	15.021	10.39	High	High	High	High	High	High	High	High	High	High	High	High		150000000	130000000	150000000	3800000	3000000	67000000	210000000	200000000	110000000	92000000	22000000	360000000	62.096	399.095	8
FALSE	High	Master Protein	B6SLQ7	60S ribosomal protein L23a OS=Zea mays OX=4577 GN=100280771 PE=2 SV=1	0	62.1729	50	11	162	1	1	152	16.885	10.21	High	High	High	High	High	Not Found	High	High	High	High	High	High		32000000	29000000	28000000	2200000	5600000		22000000	50000000	40000000	17000000	8400000	50000000	132.352	394.032	11
FALSE	High	Master Protein	B4FZQ0	60S ribosomal protein L23a-1 OS=Zea mays OX=4577 GN=100283914 PE=2 SV=1	0	56.6865	36.8132	10	145	1	1	182	20.565	10.08	Not Found	High	High	Not Found	Not Found	Not Found	High	High	Not Found	High	High	Not Found			4700000					6500000	5500000		10000000	6200000		49.119	344.261	10
FALSE	High	Master Protein	A0A1D6E6W1	60S ribosomal protein L23a-1 OS=Zea mays OX=4577 GN=541695 PE=3 SV=1	0	67.0525	49.6855	11	169	1	1	159	17.755	10.17	High	High	High	High	High	High	High	High	High	High	High	High		72000000	71000000	57000000		1700000	5100000	29000000	110000000	99000000	34000000	2000000	45000000	99	388.473	11
FALSE	High	Master Protein	A0A1D6FSJ2	60S ribosomal protein L24 OS=Zea mays OX=4577 GN=100283730 PE=4 SV=1	0	31.6788	28.0899	7	49	7	1	178	20.827	10.37	High	High	High	High	High	High	High	High	High	High	High	High		200000000	130000000	150000000	11000000	40000000	28000000	230000000	220000000	310000000	96000000	26000000	510000000	6.499	125.566	7
FALSE	High	Master Protein	B6TPG2	60S ribosomal protein L26-1 OS=Zea mays OX=4577 GN=100285268 PE=2 SV=1	0	67.6555	50.3185	9	141	2	1	157	17.521	11.12	High	High	High	High	High	High	High	High	High	High	High	High		180000000	64000000	87000000	6000000	17000000	32000000	160000000	180000000	150000000	70000000	12000000	400000000	70.969	401.82	9
FALSE	High	Master Protein	B4FEE3	60S ribosomal protein L27 OS=Zea mays OX=4577 GN=103642077 PE=2 SV=1	0	48.2477	44.5255	6	75	1	1	137	15.627	10.46	High	High	High	High	High	High	High	High	High	High	High	High		67000000	69000000	82000000	2800000	970000	7600000	45000000	44000000	3200000	24000000	4900000	97000000	36.276	176.298	6
FALSE	High	Master Protein	A0A1D6GSL8	60S ribosomal protein L27 OS=Zea mays OX=4577 GN=ZEAMMB73_Zm00001d014355 PE=3 SV=1	0	55.7952	24.6154	7	80	2	1	260	28.743	10.3	High	High	High	Not Found	Not Found	High	High	High	Not Found	High	High	High		9600000	19000000	12000000			530000	2300000	6300000		2800000		8100000	24.119	178.601	7
FALSE	High	Master Protein	B4FTA3	60S ribosomal protein L27 OS=Zea mays OX=4577 GN=ZEAMMB73_Zm00001d036570 PE=2 SV=1	0	45.1576	44.5255	6	66	1	1	137	15.597	10.64	Not Found	High	Not Found	Not Found	Not Found	Not Found	Not Found	Not Found	Not Found	High	Not Found	High			41000000								11000000		31000000	36.276	144.909	6
FALSE	High	Master Protein	B4G1Q1	60S ribosomal protein L27a-2 OS=Zea mays OX=4577 GN=100274530 PE=2 SV=1	0	28.1291	33.5616	4	18	1	1	146	15.975	11	Not Found	High	High	Not Found	Not Found	High	High	High	Not Found	High	High	High			9400000	9200000			1700000	15000000	15000000		3600000	670000	33000000	2.594	64.2115	4
FALSE	High	Master Protein	B4G0Z5	60S ribosomal protein L27a-3 OS=Zea mays OX=4577 GN=100286357 PE=2 SV=1	0	44.8123	47.5862	7	50	4	1	145	16.042	10.68	High	High	High	High	High	High	High	High	High	High	High	High		190000000	200000000	170000000	1100000	1600000	59000000	190000000	23000000	150000000	110000000	15000000	440000000	11.915	137.564	7
FALSE	High	Master Protein	B4FM15	60S ribosomal protein L28-1 OS=Zea mays OX=4577 GN=100281129 PE=2 SV=1	0	33.0694	42.4658	8	63	6	1	146	16.329	10.55	High	High	High	Not Found	High	High	High	High	High	High	High	High		35000000	21000000	38000000		3200000	11000000	23000000	49000000	62000000	16000000	2900000	21000000	7.111	116.196	8
FALSE	High	Master Protein	A0A1D6MBF3	60S ribosomal protein L28-1 OS=Zea mays OX=4577 GN=100284901 PE=4 SV=1	0	39.1666	31.2169	6	93	4	1	189	21.407	11.44	High	High	High	High	High	High	High	High	High	High	High	High		140000000	87000000	110000000	6800000	7000000	53000000	150000000	180000000	150000000	66000000	26000000	230000000	3.394	146.577	6
FALSE	High	Master Protein	B6SYS9	60S ribosomal protein L30 OS=Zea mays OX=4577 GN=100285769 PE=2 SV=1	0	62.0988	65.1786	6	85	4	1	112	12.342	9.55	High	High	High	High	High	High	High	High	High	High	High	High		67000000	31000000	23000000	2300000	1200000	8700000	59000000	81000000	38000000	28000000	7300000	150000000	36.276	251.137	6
FALSE	High	Master Protein	C4J986	60S ribosomal protein L30-2 OS=Zea mays OX=4577 GN=100502201 PE=2 SV=1	0	48.3996	52.6786	5	65	3	1	112	12.453	9.58	High	High	High	High	High	High	High	High	High	High	High	High		45000000	16000000	14000000	360000	1100000	14000000	8600000	7300000	4400000	13000000	1600000	71000000	9	208.305	5
FALSE	High	Master Protein	B6SJB0	60S ribosomal protein L31 OS=Zea mays OX=4577 GN=100276690 PE=2 SV=1	0	23.2403	46.7213	6	41	3	1	122	13.777	9.95	High	High	High	High	High	High	High	High	High	High	High	High		18000000	19000000	17000000	1300000	870000	8900000	16000000	27000000	10000000	7000000	3900000	29000000	6.743	90.8133	6
FALSE	High	Master Protein	B6SJJ1	60S ribosomal protein L31 OS=Zea mays OX=4577 GN=100286120 PE=2 SV=1	0	19.7564	45.5285	6	51	3	1	123	14.03	9.85	High	High	High	High	High	High	High	High	High	High	High	High		13000000	17000000	29000000	1200000	700000	17000000	44000000	9000000	1300000	4500000	2000000	69000000	4.995	97.338	6
FALSE	High	Master Protein	A0A1D6EAY0	60S ribosomal protein L3-1 OS=Zea mays OX=4577 GN=103647029 PE=3 SV=1	0	207.52	55.5	24	346	24	1	400	45.811	10.02	High	High	High	High	High	High	High	High	High	High	High	High		310000000	190000000	290000000	33000000	70000000	27000000	420000000	540000000	710000000	140000000	30000000	440000000	33.551	851.987	24
FALSE	High	Master Protein	B6T872	60S ribosomal protein L32 OS=Zea mays OX=4577 GN=100282508 PE=2 SV=1	0	60.5054	46.6165	6	76	2	1	133	15.748	10.42	High	High	High	Not Found	Not Found	High	High	High	High	High	Not Found	High		54000000	51000000	69000000			8600000	72000000	92000000	27000000	32000000		110000000	16.783	193.763	6
FALSE	High	Master Protein	A0A1D6I7X3	60S ribosomal protein L32-1 OS=Zea mays OX=4577 GN=100280220 PE=4 SV=1	0	73.6513	40	6	81	2	1	155	18.141	10.21	High	High	High	Not Found	High	High	High	High	High	High	High	High		53000000	35000000	44000000			3700000	51000000	44000000	18000000	14000000	3600000	70000000	20.544	219.445	6
FALSE	High	Master Protein	B6T8S6	60S ribosomal protein L33-B OS=Zea mays OX=4577 GN=100282547 PE=2 SV=1	0	23.8675	46.4286	6	54	3	1	112	12.878	10.55	High	High	High	High	High	High	High	High	High	High	High	High		40000000	32000000	48000000	1400000	690000	7700000	49000000	35000000	15000000	23000000	4000000	81000000	18.307	103.513	6
FALSE	High	Master Protein	B4G0R0	60S ribosomal protein L33-B OS=Zea mays OX=4577 GN=ZEAMMB73_Zm00001d052075 PE=2 SV=1	0	37.9275	62.5	7	49	4	1	112	12.789	10.52	High	High	High	High	High	High	High	High	High	High	High	High		22000000	24000000	70000000	5000000	8400000	39000000	170000000	100000000	120000000	39000000	15000000	260000000	16.783	134.059	7
FALSE	High	Master Protein	B4FGQ6	60S ribosomal protein L34 OS=Zea mays OX=4577 GN=100193910 PE=2 SV=1	0	30.6347	37.5	5	57	1	1	120	13.829	11.4	High	High	High	High	High	High	High	High	High	High	High	High		160000000	150000000	140000000	5200000	8500000	23000000	170000000	200000000	160000000	88000000	23000000	250000000	13.678	140.831	5
FALSE	High	Master Protein	B4FXX2	60S ribosomal protein L34 OS=Zea mays OX=4577 GN=100217171 PE=2 SV=1	0	30.0439	37.8151	5	51	1	1	119	13.664	11.39	High	High	High	Not Found	Not Found	Not Found	High	High	High	High	High	High		67000000	53000000	50000000				84000000	110000000	90000000	36000000	8400000	120000000	13.678	120.105	5
FALSE	High	Master Protein	A0A1D6ED46	60S ribosomal protein L35 OS=Zea mays OX=4577 GN=100282013 PE=3 SV=1	0	10.4753	22.5806	5	16	3	1	155	17.851	10.83	High	Not Found	Not Found	Not Found	Not Found	Not Found	High	Not Found	Not Found	Not Found	Not Found	High		16000000						2700000					4700000	4.179	19.386	5
FALSE	High	Master Protein	B6SX73	60S ribosomal protein L35 OS=Zea mays OX=4577 GN=100282133 PE=2 SV=1	0	14.4567	28.4553	4	30	2	1	123	14.291	11.28	High	High	High	Not Found	Not Found	High	High	High	High	High	High	High		7500000	22000000	18000000			4100000	34000000	70000000	12000000	7800000	830000	61000000	9	35.7902	4
FALSE	High	Master Protein	A0A1D6M5V2	60S ribosomal protein L36 OS=Zea mays OX=4577 GN=103504721 PE=3 SV=1	0	23.0025	17.3653	4	37	4	1	167	19.228	10.86	High	High	High	High	High	High	High	High	High	High	High	High		100000000	110000000	85000000	5200000	7000000	35000000	100000000	160000000	100000000	48000000	23000000	160000000	2.511	90.2531	4
FALSE	High	Master Protein	B6SIY6	60S ribosomal protein L36a OS=Zea mays OX=4577 GN=103633242 PE=2 SV=1	0	16.2761	32.381	5	32	1	1	105	12.077	10.2	High	High	High	High	High	Not Found	Not Found	High	Not Found	High	Not Found	Not Found		14000000	18000000	15000000	450000	220000			2300000		4900000			5.813	65.5854	5
FALSE	High	Master Protein	A0A1D6ECX6	60S ribosomal protein L37a-2 OS=Zea mays OX=4577 GN=100280675 PE=4 SV=1	0	23.4425	21.134	5	15	5	1	194	21.763	9.03	High	High	High	Not Found	Not Found	High	High	Not Found	Not Found	Not Found	Not Found	High		17000000	20000000	42000000			12000000	10000000					140000000	2.981	40.2375	5
FALSE	High	Master Protein	A0A1D6KKT1	60S ribosomal protein L38 OS=Zea mays OX=4577 GN=ZEAMMB73_Zm00001d031701 PE=3 SV=1	0	17.9879	37.7551	4	12	2	1	98	11.061	9.69	Not Found	Not Found	Not Found	Not Found	Not Found	Not Found	Not Found	Not Found	Not Found	Not Found	Not Found	High													58000000	5.813	32.7456	4
FALSE	High	Master Protein	B6SNL8	60S ribosomal protein L38 OS=Zea mays OX=4577 GN=ZEAMMB73_Zm00001d052718 PE=2 SV=1	0	9.64186	44.9275	3	11	1	1	69	8.057	9.83	Not Found	Not Found	Not Found	Not Found	Not Found	Not Found	Not Found	Not Found	Not Found	Not Found	Not Found	High													1400000	4.623	29.5992	3
FALSE	High	Master Protein	B4F8D2	60S ribosomal protein L4-1 OS=Zea mays OX=4577 GN=100191314 PE=2 SV=1	0	128.714	50.7426	17	217	6	1	404	44.423	10.55	High	High	High	High	High	High	High	High	High	High	High	High		10000000	4700000	6000000	1500000	1200000	430000	7000000	9500000	12000000	3500000	810000	18000000	5.21	529.305	17
FALSE	High	Master Protein	C0P455	60S ribosomal protein L4-1 OS=Zea mays OX=4577 GN=100382075 PE=2 SV=1	0	233.65	64.7643	24	398	9	1	403	44.265	10.64	High	High	High	High	High	High	High	High	High	High	High	High		150000000	96000000	150000000	22000000	44000000	26000000	150000000	330000000	360000000	81000000	26000000	340000000	28.126	1102.85	24
FALSE	High	Master Protein	B4FVJ0	60S ribosomal protein L4-1 OS=Zea mays OX=4577 GN=ZEAMMB73_Zm00001d007824 PE=2 SV=1	0	253.568	66.5842	26	444	8	1	404	44.384	10.51	High	High	High	High	High	High	High	High	High	High	High	High		160000000	82000000	140000000	18000000	37000000	27000000	210000000	320000000	380000000	62000000	25000000	310000000	33.333	1260.01	26
FALSE	High	Master Protein	B4F9G0	60S ribosomal protein L4-1 OS=Zea mays OX=4577 GN=ZEAMMB73_Zm00001d013076 PE=2 SV=1	0	143.404	53.7129	19	246	5	1	404	44.312	10.59	High	High	High	High	High	Not Found	High	High	High	High	High	High		23000000	8800000	5500000	1100000	2700000		16000000	29000000	31000000	3600000	1200000	34000000	8.237	572.347	19
FALSE	High	Master Protein	A0A1D6HYQ3	60S ribosomal protein L44 OS=Zea mays OX=4577 GN=100284825 PE=3 SV=1	0	16.0189	22.3684	5	28	1	1	152	17.29	10.08	High	High	High	Not Found	Not Found	Not Found	Not Found	Not Found	Not Found	Not Found	Not Found	Not Found		2800000	3900000	3300000										3.217	64.686	5
FALSE	High	Master Protein	A0A1D6N4X3	60S ribosomal protein L5-1 homolog a OS=Zea mays OX=4577 GN=103650892 PE=3 SV=1	0	140.564	55.298	16	186	7	1	302	34.419	9.32	High	High	High	High	High	High	High	High	High	High	High	High		30000000	14000000	31000000	5500000	6800000	7800000	95000000	180000000	56000000	12000000	1100000	39000000	27.184	427.672	16
FALSE	High	Master Protein	C4JA45	60S ribosomal protein L5-1 homolog b OS=Zea mays OX=4577 GN=ZEAMMB73_Zm00001d012161 PE=2 SV=1	0	118.424	53.9735	14	151	5	1	302	34.357	9.33	High	Not Found	High	High	High	High	High	High	High	High	High	High		11000000		11000000	2400000	5400000	1800000	59000000	69000000	24000000	8800000		24000000	13.125	367.485	14
FALSE	High	Master Protein	C0PH34	60S ribosomal protein L6 OS=Zea mays OX=4577 GN=103627361 PE=2 SV=1	0	82.2102	54.3379	13	188	4	1	219	24.223	10.1	High	High	High	High	High	High	High	High	High	High	High	High		81000000	45000000	81000000	5700000	19000000	28000000	100000000	150000000	160000000	39000000	8200000	130000000	9	438.36	13
FALSE	High	Master Protein	B6SHW0	60S ribosomal protein L6 OS=Zea mays OX=4577 GN=103653691 PE=2 SV=1	0	77.5798	51.5982	13	185	4	1	219	24.273	10.14	High	High	High	High	High	High	High	High	High	High	High	High		170000000	120000000	150000000	25000000	53000000	38000000	260000000	250000000	280000000	73000000	7700000	260000000	9	443.401	13
FALSE	High	Master Protein	B4FSG3	60S ribosomal protein L7-1 OS=Zea mays OX=4577 GN=100281971 PE=2 SV=1	0	103.738	54.251	15	162	2	1	247	28.523	10.08	Not Found	Not Found	High	High	Not Found	Not Found	Not Found	Not Found	High	Not Found	Not Found	Not Found				17000000	2900000					750000				11.743	400.611	15
FALSE	High	Master Protein	B4FTW5	60S ribosomal protein L7-1 OS=Zea mays OX=4577 GN=100282330 PE=2 SV=1	0	112.805	58.7755	16	191	3	1	245	28.317	10.13	High	High	High	High	High	High	High	High	High	High	High	High		59000000	31000000	31000000	8100000	10000000	8400000	34000000	46000000	37000000	18000000	7100000	71000000	17.957	461.363	16
FALSE	High	Master Protein	B4F8K1	60S ribosomal protein L7-2 OS=Zea mays OX=4577 GN=100191368 PE=2 SV=1	0	114.846	58.6066	16	211	1	1	244	28.468	10.08	High	High	High	High	High	High	High	High	High	High	High	High		7000000	2600000	4400000	1400000	1100000	1100000	2500000	7000000	4300000	2200000	980000	9200000	17.957	540.203	16
FALSE	High	Master Protein	A0A1D6JDP4	60S ribosomal protein L7-2 OS=Zea mays OX=4577 GN=ZEAMMB73_Zm00001d026254 PE=4 SV=1	0	119.887	58.1301	17	221	2	1	246	28.658	10.1	High	High	High	High	High	High	High	High	High	High	High	High		7700000	3300000	6400000	650000	1400000	1200000	1600000	6700000	5800000	2700000	860000	12000000	20.544	558.051	17
FALSE	High	Master Protein	B6T769	60S ribosomal protein L7a OS=Zea mays OX=4577 GN=100282418 PE=2 SV=1	0	93.1251	54.2636	18	207	4	1	258	29.384	10.35	High	High	High	High	High	High	High	High	High	High	High	High		150000000	110000000	150000000	17000000	45000000	26000000	200000000	200000000	250000000	79000000	13000000	230000000	41.17	508.338	18
FALSE	High	Master Protein	B4F7Y1	60S ribosomal protein L7a-1 OS=Zea mays OX=4577 GN=100191190 PE=2 SV=1	0	97.4649	54.4747	19	213	5	1	257	29.17	10.37	High	High	High	High	High	High	High	High	High	High	High	High		53000000	54000000	69000000	6700000	20000000	15000000	100000000	170000000	110000000	41000000	7000000	110000000	47.697	505.995	19
FALSE	High	Master Protein	B6TH42	60S ribosomal protein L9 OS=Zea mays OX=4577 GN=100283325 PE=2 SV=1	0	81.7972	52.1053	11	122	5	1	190	21.361	9.76	High	High	High	Not Found	High	High	High	High	High	High	High	High		33000000	13000000	18000000		2700000	2800000	15000000	53000000	17000000	13000000	4200000	34000000	19.309	294.729	11
FALSE	High	Master Protein	B6SI39	60S ribosomal protein L9 OS=Zea mays OX=4577 GN=ZEAMMB73_Zm00001d035901 PE=2 SV=1	0	143.923	70	13	237	2	1	190	21.448	9.7	High	High	High	High	Not Found	High	High	High	High	High	High	High		28000000	17000000	25000000	4000000		1400000	19000000	34000000	19000000	32000000	7200000	75000000	82.768	660.434	13
FALSE	High	Master Protein	C4JBF5	60S ribosomal protein L9-1 OS=Zea mays OX=4577 GN=ZEAMMB73_Zm00001d045577 PE=2 SV=1	0	124.55	58.9474	12	220	1	1	190	21.492	9.7	High	High	High	High	High	High	High	High	High	High	High	High		41000000	18000000	27000000	870000	1200000	4100000	38000000	42000000	44000000	22000000	3300000	53000000	48.239	601.245	12
FALSE	High	Master Protein	A0A1D6NZJ5	65-kDa microtubule-associated protein 1 OS=Zea mays OX=4577 GN=103638321 PE=4 SV=1	0.00422693	3.31686	1.62482	1	1	1	1	677	75.284	5.44	Not Found	Not Found	Not Found	Not Found	Not Found	Not Found	Not Found	Not Found	High	Not Found	Not Found	Not Found										7600000				0.072	2.82832	1
FALSE	Medium	Master Protein	A0A1D6JZG1	6-phosphofructo-2-kinase/fructose-26-bisphosphatase OS=Zea mays OX=4577 GN=103634503 PE=4 SV=1	0.0395033	1.82045	1.27226	1	1	1	1	786	87.829	6.96	Not Found	Not Found	Not Found	Not Found	Not Found	Not Found	Not Found	Not Found	High	Not Found	Not Found	Not Found										6400000				0.047	0	1
FALSE	High	Master Protein	K7TVZ1	6-phosphogluconate dehydrogenase, decarboxylating OS=Zea mays OX=4577 GN=100856973 PE=3 SV=1	0	10.5592	6.1144	3	17	2	1	507	54.134	6.73	High	High	High	High	Not Found	High	Not Found	Not Found	Not Found	Not Found	Not Found	Not Found		10000000	850000	7100000	510000		1400000							0.292	37.3544	3
FALSE	High	Master Protein	A0A1D6N1Z8	6-phosphogluconate dehydrogenase, decarboxylating OS=Zea mays OX=4577 GN=541699 PE=3 SV=1	0	237.518	75.4167	25	337	8	1	480	52.623	6.37	High	High	High	High	High	High	High	High	High	High	High	High		110000000	27000000	64000000	14000000	14000000	32000000	83000000	160000000	200000000	40000000	13000000	120000000	24.929	900.037	25
FALSE	High	Master Protein	A0A1D6LJP0	6-phosphogluconate dehydrogenase, decarboxylating OS=Zea mays OX=4577 GN=541700 PE=3 SV=1	0	208.102	63.1474	23	315	6	1	502	54.906	6.57	High	High	High	High	High	High	High	High	High	High	High	High		46000000	27000000	22000000	9500000	6900000	11000000	31000000	59000000	55000000	18000000	8000000	43000000	12.219	858.467	23
FALSE	High	Master Protein	B4FPQ2	7,8-dihydroneopterin aldolase OS=Zea mays OX=4577 GN=100280848 PE=2 SV=1	0	9.21384	21.6418	3	4	3	1	134	14.647	6.09	Not Found	High	Not Found	Not Found	Not Found	Not Found	Not Found	Not Found	Not Found	Not Found	Not Found	High			14000000										15000000	1.371	9.59022	3
FALSE	High	Master Protein	A0A1D6F810	AAA-type ATPase family protein OS=Zea mays OX=4577 GN=ZEAMMB73_Zm00001d007698 PE=4 SV=1	0	9.04086	1.97472	2	6	1	1	1266	137.772	7.08	Not Found	High	Not Found	Not Found	Not Found	Not Found	Not Found	Not Found	Not Found	Not Found	Not Found	Not Found			740000											0.065	15.9776	2
FALSE	Medium	Master Protein	A0A1D6EFH1	AAR2 protein family OS=Zea mays OX=4577 GN=100283264 PE=4 SV=1	0.0345774	1.9017	2.40964	1	2	1	1	415	47.017	4.97	High	Not Found	Not Found	Not Found	Not Found	Not Found	High	Not Found	Not Found	Not Found	Not Found	Not Found		1100000						2100000						0.089	4.00972	1
FALSE	High	Master Protein	B6UI01	ABA response element binding factor OS=Zea mays OX=4577 GN=ZEAMMB73_Zm00001d012296 PE=2 SV=1	0	6.16945	8.49515	2	6	2	1	412	43.419	6.34	Not Found	Not Found	High	Not Found	High	Not Found	Not Found	High	High	Not Found	High	Not Found				280000		63000			780000	880000		380000		0.311	10.2999	2
FALSE	High	Master Protein	C4J0B8	ABA-induced protein OS=Zea mays OX=4577 GN=100217206 PE=2 SV=1	0	29.0902	32.7586	6	41	6	1	232	25.792	9.32	High	High	High	High	High	High	High	High	High	High	High	High		1200000	6200000	6700000	1300000	1800000	4200000	7100000	21000000	15000000	4800000	2200000	15000000	1.738	94.2624	6
FALSE	High	Master Protein	K7TFB6	ABA-responsive protein OS=Zea mays OX=4577 GN=100285725 PE=4 SV=1	0	164.424	61.3971	14	300	14	1	272	29.156	6.73	High	High	High	High	High	High	High	High	High	High	High	High		80000000	73000000	110000000	22000000	26000000	63000000	110000000	160000000	210000000	55000000	25000000	180000000	157.489	694.349	14
FALSE	Medium	Master Protein	A0A1D6EEY6	ABC transporter C family member 4 OS=Zea mays OX=4577 GN=ZEAMMB73_Zm00001d004361 PE=4 SV=1	0.0243756	2.21254	0.651042	1	11	1	1	1536	168.235	5.87	Not Found	High	High	High	High	High	High	High	High	High	High	High			13000000	14000000	3200000	7800000	9700000	19000000	26000000	30000000	7900000	4700000	41000000	0.031	20.7311	1
FALSE	High	Master Protein	A0A1D6K1X2	ABC transporter E family member 2 OS=Zea mays OX=4577 GN=103634615 PE=4 SV=1	0	74.3987	25.4237	14	85	1	1	649	73.431	7.62	High	High	High	High	High	Not Found	High	High	High	High	High	High		13000000	5600000	9700000	1100000	1900000		9700000	23000000	14000000		230000	2900000	1.61	234.186	14
FALSE	High	Master Protein	A0A1D6PB11	ABC transporter E family member 2 OS=Zea mays OX=4577 GN=103639168 PE=4 SV=1	0	74.4847	25.4237	14	84	1	1	649	73.381	7.62	Not Found	High	High	High	High	Not Found	Not Found	High	High	High	High	High			4400000	7400000	790000	1600000			20000000	11000000	980000	460000	4700000	2.054	221.823	14
FALSE	High	Master Protein	A0A1D6IUT1	ABC transporter F family member 1 OS=Zea mays OX=4577 GN=ZEAMMB73_Zm00001d023682 PE=4 SV=1	0	38.2733	14.9079	7	26	3	1	597	66.334	6.71	High	High	High	High	High	Not Found	High	High	High	Not Found	Not Found	Not Found		3600000	2000000	3800000	530000	400000		5500000	11000000	7500000				0.565	75.5233	7
FALSE	High	Master Protein	C0P4H6	ABC transporter F family member 1 OS=Zea mays OX=4577 GN=ZEAMMB73_Zm00001d049905 PE=2 SV=1	0	45.9938	23.0118	12	34	8	1	591	66.294	6.83	High	High	High	Not Found	High	Not Found	High	High	High	Not Found	Not Found	Not Found		5200000	3000000	3400000		750000		9600000	13000000	12000000				1.202	87.4678	12
FALSE	High	Master Protein	A0A1D6HPY6	ABC transporter F family member 3 OS=Zea mays OX=4577 GN=100192636 PE=4 SV=1	0	12.8124	6.52778	4	7	4	1	720	80.383	6.51	High	High	High	Not Found	Not Found	Not Found	High	High	Not Found	Not Found	Not Found	Not Found		3000000	2100000	3800000				3900000	7100000					0.301	14.6033	4
FALSE	High	Master Protein	A0A1D6HTM3	ABC transporter F family member 4 OS=Zea mays OX=4577 GN=103632020 PE=4 SV=1	0	46.2404	15.0492	8	30	3	1	711	77.679	6.52	High	Not Found	Not Found	Not Found	Not Found	Not Found	High	High	High	Not Found	Not Found	Not Found		10000000						13000000	15000000	5300000				0.884	83.0755	8
FALSE	High	Master Protein	A0A1D6F948	ABC transporter F family member 4 OS=Zea mays OX=4577 GN=ZEAMMB73_Zm00001d007823 PE=4 SV=1	0	50.9336	15.5148	9	36	3	1	709	77.624	6.32	High	High	High	Not Found	High	High	Not Found	High	High	High	Not Found	Not Found		13000000	15000000	14000000		5800000	2800000		19000000	17000000	7700000			0.995	82.0242	9
FALSE	High	Master Protein	B6TCF9	ABC transporter G family member 5 OS=Zea mays OX=4577 GN=100282890 PE=2 SV=1	0	31.7304	39.5349	7	40	2	1	215	23.781	5.54	High	Not Found	High	High	High	Not Found	Not Found	High	Not Found	Not Found	Not Found	High		5200000		5500000	340000				7400000				5800000	1.738	81.894	7
FALSE	High	Master Protein	B4FT76	ABC transporter I family member 6 chloroplastic OS=Zea mays OX=4577 GN=100273146 PE=2 SV=1	0	26.0861	24.7525	5	29	5	1	303	32.341	5.67	High	High	High	High	High	High	High	High	High	High	High	High		8700000	4800000	7600000	1900000	3300000	4600000	8100000	21000000	27000000	2900000	1400000	13000000	1.424	81.9713	5
FALSE	High	Master Protein	C0PK92	Abscisic acid receptor PYL2 OS=Zea mays OX=4577 GN=PYL3 PE=2 SV=1	0	6.04667	14.8936	2	8	2	1	188	20.547	6.64	Not Found	Not Found	High	High	Not Found	High	High	Not Found	High	High	High	Not Found				6200000	3200000		1600000	6700000		46000000	11000000	1300000		0.359	19.5845	2
FALSE	High	Master Protein	C4J0W6	Abscisic acid receptor PYR1 OS=Zea mays OX=4577 GN=100284319 PE=2 SV=1	0	42.9884	42.9245	7	77	4	1	212	22.77	5.08	High	High	High	High	High	High	High	High	High	High	High	High		12000000	4300000	5500000	3500000	4600000	6000000	16000000	27000000	28000000	9600000	1800000	24000000	4.623	179.333	7
FALSE	High	Master Protein	K7WBY4	Abscisic acid receptor PYR1 OS=Zea mays OX=4577 GN=PYL2 PE=2 SV=1	0	35.9785	41.9512	6	62	3	1	205	21.977	5.59	High	High	High	High	High	High	High	High	High	High	High	High		12000000	9500000	16000000	1600000	4200000	3800000	19000000	25000000	24000000	6000000	3300000	19000000	3.329	139.881	6
FALSE	High	Master Protein	A0A1D6L6S7	Accelerated cell death 11 OS=Zea mays OX=4577 GN=ZEAMMB73_Zm00001d034346 PE=4 SV=1	0	13.2044	18.6047	3	4	3	1	258	28.395	9.76	Not Found	Not Found	Not Found	Not Found	Not Found	Not Found	Not Found	Not Found	Not Found	High	Not Found	High											1200000		6300000	0.413	9.09652	3
FALSE	High	Master Protein	Q41768	Acetolactate synthase 1, chloroplastic OS=Zea mays OX=4577 GN=ALS1 PE=3 SV=1	0	149.982	46.0815	21	145	14	1	638	68.887	7.17	High	High	High	High	High	High	High	High	High	High	High	High		61000000	15000000	27000000	3100000	9300000	8900000	52000000	100000000	68000000	7600000	5200000	40000000	5.225	410.278	21
FALSE	High	Master Protein	K7TWQ8	Acetolactate synthase OS=Zea mays OX=4577 GN=ZEAMMB73_Zm00001d050567 PE=3 SV=1	0	72.5449	24.4514	11	68	4	1	638	68.949	7.24	High	High	Not Found	Not Found	High	High	Not Found	High	High	Not Found	High	Not Found		20000000	250000				1100000		2900000	15000000		690000		1.448	169.961	11
FALSE	High	Master Protein	A0A1D6HCR9	Acetolactate synthase small subunit 1 chloroplastic OS=Zea mays OX=4577 GN=100381801 PE=4 SV=1	0	55.6882	21.6049	9	46	3	1	486	52.357	8.66	High	High	High	High	High	Not Found	High	High	High	High	Not Found	High		19000000	4400000	11000000		1000000		16000000	26000000	20000000	6300000		27000000	1.593	106.462	9
FALSE	High	Master Protein	A0A1D6F581	Acetolactate synthase small subunit 1 chloroplastic OS=Zea mays OX=4577 GN=ZEAMMB73_Zm00001d007288 PE=4 SV=1	0	42.2376	24.5798	9	28	5	1	476	51.795	7.88	High	Not Found	Not Found	High	High	Not Found	High	High	High	High	Not Found	High		9200000			1100000			8400000	13000000	11000000	4000000		12000000	1.212	71.3514	9
FALSE	High	Master Protein	B6TXK4	Acetolactate synthase/ amino acid binding protein OS=Zea mays OX=4577 GN=100284799 PE=2 SV=1	0	57.9243	26.294	11	47	4	1	483	52.27	8.73	High	High	High	High	High	High	Not Found	High	High	High	Not Found	High		5900000		2800000	750000	2100000	3700000		13000000	17000000	4000000		9800000	1.477	114.655	11
FALSE	High	Master Protein	B4F9B2	Acetyl-CoA acetyltransferase, cytosolic 1 OS=Zea mays OX=4577 GN=100282283 PE=2 SV=1	0	135.306	56.8579	14	188	7	1	401	41.162	6.55	High	High	High	High	High	High	High	High	High	High	High	High		26000000	24000000	30000000	8500000	12000000	16000000	44000000	71000000	82000000	20000000	9000000	57000000	5.31	602.083	14
FALSE	High	Master Protein	A0A1D6EDR6	Acetyl-CoA carboxylase2 OS=Zea mays OX=4577 GN=542319 PE=4 SV=1	0	26.0017	3.69892	7	23	7	1	2325	257.108	6.3	High	High	High	Not Found	Not Found	Not Found	High	High	High	Not Found	Not Found	Not Found		4100000	2600000	3400000				5200000	11000000	6300000				0.118	51.8564	7
FALSE	High	Master Protein	A0A1D6DQH1	Acetyl-coenzyme A synthetase OS=Zea mays OX=4577 GN=103646525 PE=3 SV=1	0	63.292	20.9239	12	47	11	1	736	81.024	7.01	High	High	High	High	High	Not Found	High	High	High	Not Found	Not Found	High		19000000	8400000	12000000	640000	3700000		27000000	46000000	43000000			7200000	1.371	118.17	12
FALSE	High	Master Protein	A0A1D6H9J3	Acetyl-coenzyme A synthetase OS=Zea mays OX=4577 GN=ZEAMMB73_Zm00001d016659 PE=3 SV=1	0	21.2782	7.50708	4	15	3	1	706	77.971	5.67	High	Not Found	High	Not Found	Not Found	Not Found	Not Found	High	High	Not Found	Not Found	Not Found				5400000					16000000	16000000				0.343	39.2505	4
FALSE	High	Master Protein	B4FSD4	Acetylglutamate kinase chloroplastic OS=Zea mays OX=4577 GN=100273023 PE=2 SV=1	0	11.2204	10.1156	3	12	3	1	346	35.4	7.87	High	High	High	Not Found	High	High	High	High	High	High	Not Found	Not Found		7800000	10000000	9700000		4100000	10000000	13000000	29000000	28000000	11000000			0.369	31.0761	3
FALSE	High	Master Protein	B6TIJ2	Acetylornithine deacetylase OS=Zea mays OX=4577 GN=100283456 PE=2 SV=1	0	86.2019	45.4139	15	105	15	1	447	49.148	5.71	High	High	High	High	High	High	High	High	High	High	High	High		35000000	22000000	32000000	4900000	10000000	8600000	31000000	66000000	84000000	16000000	6100000	67000000	4.055	290.313	15
FALSE	High	Master Protein	A0A1D6H6Z1	Acetyltransferase component of pyruvate dehydrogenase complex OS=Zea mays OX=4577 GN=541781 PE=3 SV=1	0	128.611	43.5981	22	202	7	1	617	66.565	7.43	High	High	High	High	High	High	High	High	High	High	High	High		55000000	27000000	66000000	15000000	26000000	37000000	76000000	94000000	130000000	23000000	14000000	110000000	4.908	520.523	22
FALSE	High	Master Protein	A0A1D6QQD9	Acetyltransferase component of pyruvate dehydrogenase complex OS=Zea mays OX=4577 GN=ZEAMMB73_Zm00001d053580 PE=3 SV=1	0	125.83	43.5572	21	203	6	1	551	59.659	7.88	High	High	High	High	High	High	High	High	High	High	High	High		27000000	19000000	24000000	5400000	10000000	13000000	29000000	53000000	58000000	12000000	9900000	46000000	5.136	492.763	21
FALSE	Medium	Master Protein	B4F7Y5	Acid phosphatase 1 OS=Zea mays OX=4577 GN=100191194 PE=2 SV=1	0.0250015	2.14394	6.18182	1	1	1	1	275	29.561	4.79	Not Found	Not Found	Not Found	Not Found	Not Found	High	Not Found	Not Found	Not Found	Not Found	Not Found	Not Found							1100000							0.194	2.25142	1
FALSE	High	Master Protein	B4FR99	Acidic endochitinase OS=Zea mays OX=4577 GN=100272870 PE=2 SV=1	0	20.7715	19.9336	4	16	4	1	301	32.515	8.47	High	High	High	High	High	Not Found	High	Not Found	Not Found	High	Not Found	High		7800000	4200000	9600000	800000	2500000		23000000			2300000		6000000	0.833	46.5331	4
FALSE	High	Master Protein	A0A1D6HTN9	Acidic endochitinase OS=Zea mays OX=4577 GN=ZEAMMB73_Zm00001d018966 PE=4 SV=1	0	88.3553	48.7013	11	122	10	1	308	33.727	7.55	High	High	High	High	High	High	High	High	High	High	High	High		140000000	50000000	60000000	21000000	48000000	35000000	94000000	170000000	150000000	46000000	11000000	160000000	5.813	362.177	11
FALSE	High	Master Protein	A0A1D6JN03	Aconitate hydratase 1 OS=Zea mays OX=4577 GN=100304277 PE=4 SV=1	0	136.973	35.4492	26	129	8	1	1024	110.586	7.58	High	High	High	Not Found	Not Found	Not Found	High	High	High	Not Found	Not Found	Not Found		5300000	7100000	9900000				13000000	28000000	41000000				2.415	283.323	26
FALSE	High	Master Protein	A0A1D6PUK8	Aconitate hydratase OS=Zea mays OX=4577 GN=100216599 PE=3 SV=1	0	473.487	57.1429	41	530	34	1	987	107.041	7.08	High	High	High	High	High	High	High	High	High	High	High	High		270000000	190000000	230000000	7700000	23000000	19000000	360000000	530000000	560000000	10000000	8700000	46000000	24.746	1579.77	41
FALSE	High	Master Protein	A0A1D6PJL0	Aconitate hydratase OS=Zea mays OX=4577 GN=100304315 PE=3 SV=1	0	100.65	26.5925	20	99	2	1	989	106.723	6.76	Not Found	Not Found	Not Found	Not Found	Not Found	Not Found	High	High	High	Not Found	Not Found	Not Found									11000000					1.619	225.827	20
FALSE	High	Master Protein	A0A1D6EWX3	Aconitate hydratase OS=Zea mays OX=4577 GN=103647708 PE=3 SV=1	0	346.817	59.7959	38	311	34	1	980	107.19	6.71	High	High	High	High	High	High	High	High	High	High	High	High		160000000	95000000	110000000	2500000	7600000	8300000	210000000	320000000	330000000	3600000	2400000	25000000	11.856	881.824	38
FALSE	High	Master Protein	A0A1D6IT94	ACT domain-containing protein ACR12 OS=Zea mays OX=4577 GN=ZEAMMB73_Zm00001d023423 PE=4 SV=1	0	15.9511	13.6842	3	19	2	1	285	31.496	6.95	High	High	High	High	High	High	Not Found	High	High	High	High	High		2000000	1500000	1700000	640000	690000	900000		940000	1800000	950000	120000	4000000	0.468	55.3312	3
FALSE	High	Master Protein	B4FEJ6	Actin depolymerizing factor3 OS=Zea mays OX=4577 GN=ZEAMMB73_Zm00001d034644 PE=2 SV=1	0	58.4571	61.1511	8	78	1	1	139	15.89	5.67	High	High	High	Not Found	Not Found	High	High	High	High	High	High	High		60000000	43000000	49000000			29000000	6300000	57000000				120000000	22.714	225.529	8
FALSE	High	Master Protein	B4FPG2	Actin-1 OS=Zea mays OX=4577 GN=100282267 PE=2 SV=1	0	242.392	63.5638	16	357	8	1	376	41.614	5.39	High	High	High	High	High	High	High	High	High	High	High	High		210000000	110000000	150000000	31000000	54000000	27000000	220000000	340000000	420000000	89000000	28000000	370000000	33.807	1064.12	16
FALSE	High	Master Protein	B6TQ08	Actin-1 OS=Zea mays OX=4577 GN=103625937 PE=2 SV=1	0	195.913	66.0477	18	305	4	1	377	41.77	5.49	High	High	High	High	High	High	High	High	High	High	Not Found	High		5300000	5200000	13000000	2700000	2800000	2600000	20000000	48000000	35000000	3600000		17000000	25.102	894.626	18
FALSE	High	Master Protein	B4FVB1	Actin-7 OS=Zea mays OX=4577 GN=100273404 PE=2 SV=1	0	164.503	56.4987	16	284	3	1	377	41.643	5.4	High	High	High	High	High	High	High	High	High	High	High	High		36000000	22000000	37000000	6900000	12000000	5500000	31000000	79000000	78000000	18000000	4300000	50000000	16.783	780.676	16
FALSE	High	Master Protein	B6SZ83	Actin-7 OS=Zea mays OX=4577 GN=100281811 PE=2 SV=1	0	107.674	62.234	17	218	6	1	376	41.607	5.31	High	High	High	High	High	Not Found	High	High	High	High	High	High		9200000	35000000	26000000	4500000	19000000		71000000	96000000	74000000	14000000	6200000	100000000	10.007	584.101	17
FALSE	High	Master Protein	B4FRH8	Actin-7 OS=Zea mays OX=4577 GN=100283878 PE=2 SV=1	0	188.838	66.0477	18	314	3	1	377	41.653	5.49	High	High	High	High	High	High	High	High	High	High	Not Found	High		9800000	6400000	12000000	1900000	2700000	430000	7400000	13000000	20000000	7900000		7100000	20.544	905.205	18
FALSE	High	Master Protein	A0A1D6FW13	Actin-7 OS=Zea mays OX=4577 GN=103635981 PE=3 SV=1	0	252.271	54.8458	19	387	6	1	454	50.202	6.34	High	High	High	High	High	High	High	High	High	High	High	High		170000000	94000000	150000000	47000000	53000000	31000000	170000000	330000000	350000000	100000000	23000000	250000000	23.709	1169.94	19
FALSE	High	Master Protein	B4FSW2	Actin-depolymerizing factor 10 OS=Zea mays OX=4577 GN=100280568 PE=2 SV=1	0	61.3779	61.1511	8	80	1	1	139	15.904	5.67	High	High	High	High	High	High	High	High	High	High	High	High		61000000	5800000	47000000	2100000	2300000	24000000	44000000	42000000	19000000	35000000	8200000	130000000	30.623	234.042	8
FALSE	High	Master Protein	A0A1D6L9U7	Actin-depolymerizing factor 10 OS=Zea mays OX=4577 GN=103644252 PE=3 SV=1	0	16.4369	38.255	3	19	3	1	149	15.689	4.96	Not Found	High	High	Not Found	Not Found	High	High	High	High	High	High	High			8200000	9400000			7100000	14000000	30000000	16000000	7300000	2500000	24000000	1.683	62.7414	3
FALSE	High	Master Protein	B4FTP0	Actin-depolymerizing factor 6 OS=Zea mays OX=4577 GN=100281968 PE=2 SV=1	0	28.9675	60	5	30	5	1	145	16.822	6.58	High	High	High	Not Found	High	High	High	High	High	High	High	High		20000000	3100000	4400000			3100000	6600000	14000000	3400000	2000000	180000	14000000	4.623	88.9528	5
FALSE	High	Master Protein	B6UDC2	Actin-interacting protein 1-2 OS=Zea mays OX=4577 GN=100192950 PE=2 SV=1	0	78.3146	34.5902	14	70	4	1	610	66.245	6.83	Not Found	Not Found	High	High	High	Not Found	High	High	High	Not Found	High	High				5900000	1400000			11000000	19000000	18000000		580000	2200000	2.275	185.118	14
FALSE	High	Master Protein	A0A1D6FDQ9	Actin-interacting protein 1-2 OS=Zea mays OX=4577 GN=100382413 PE=4 SV=1	0	60.8197	26.1755	12	56	2	1	638	69.767	6.8	Not Found	Not Found	High	Not Found	Not Found	Not Found	Not Found	High	High	Not Found	Not Found	Not Found				2900000					9000000					1.512	141.65	12
FALSE	High	Master Protein	B4FNB4	Actin-related protein 4 OS=Zea mays OX=4577 GN=ZEAMMB73_Zm00001d027326 PE=2 SV=1	0	24.5389	19.4131	7	33	6	1	443	48.791	5.24	High	High	High	High	High	Not Found	High	High	High	High	High	High		12000000	5800000	8100000	1700000	3400000		22000000	27000000	22000000	6000000	1500000	14000000	0.817	76.9638	7
FALSE	Medium	Master Protein	A0A1D6GQ04	Actin-related protein 7 OS=Zea mays OX=4577 GN=100193210 PE=3 SV=1	0.0448479	1.75498	3.87409	1	1	1	1	413	45.567	4.78	Not Found	Not Found	Not Found	Not Found	Not Found	Not Found	Not Found	Not Found	Not Found	Not Found	Not Found	High													2000000	0.11	2.38308	1
FALSE	High	Master Protein	B4FNW7	Activator of 90 kDa heat shock protein ATPase OS=Zea mays OX=4577 GN=100285418 PE=2 SV=1	0	53.062	31.1615	12	65	2	1	353	38.84	5.5	High	High	High	High	Not Found	Not Found	High	High	High	High	High	High		510000	540000	670000	180000			130000	1700000	3300000	340000	120000	5900000	2.981	150.133	12
FALSE	High	Master Protein	B6U7Y1	Activator of 90 kDa heat shock protein ATPase OS=Zea mays OX=4577 GN=100285670 PE=2 SV=1	0	124.243	58.908	18	149	8	1	348	38.577	5.41	High	High	High	High	High	High	High	High	High	High	High	High		64000000	45000000	62000000	13000000	28000000	27000000	72000000	74000000	190000000	40000000	19000000	180000000	7.377	410.031	18
FALSE	High	Master Protein	B4FDG2	Acyl carrier protein OS=Zea mays OX=4577 GN=100193006 PE=2 SV=1	0.00904893	2.63564	11.4286	1	1	1	1	140	14.978	5.55	Not Found	Not Found	Not Found	Not Found	Not Found	Not Found	Not Found	High	Not Found	Not Found	Not Found	Not Found									5400000					0.259	3.00368	1
FALSE	High	Master Protein	B4F7Y3	Acyl-[acyl-carrier-protein] hydrolase OS=Zea mays OX=4577 GN=100191192 PE=2 SV=1	0	24.9173	18.8525	6	25	6	1	366	40.929	7.09	High	High	High	High	High	Not Found	High	High	High	High	Not Found	High		8900000	6600000	4000000	790000	2600000		12000000	17000000	16000000	2400000		9300000	0.823	61.7316	6
FALSE	High	Master Protein	A0A1D6NS96	Acylaminoacyl-peptidase1 OS=Zea mays OX=4577 GN=ZEAMMB73_Zm00001d044916 PE=4 SV=1	0	56.2264	24.3622	12	41	12	1	784	87.766	6.39	High	High	High	Not Found	High	Not Found	High	High	High	Not Found	Not Found	Not Found		13000000	12000000	16000000		5600000		28000000	47000000	28000000				0.848	113.57	12
FALSE	High	Master Protein	A0A1D6LAM6	Acyl-CoA binding protein OS=Zea mays OX=4577 GN=ZEAMMB73_Zm00001d034758 PE=4 SV=1	0	10.2752	5.87372	3	3	3	1	681	74.482	5.29	High	Not Found	Not Found	Not Found	Not Found	Not Found	Not Found	High	Not Found	Not Found	Not Found	Not Found		2900000							4500000					0.174	6.20623	3
FALSE	Low	Master Protein	B6T7X0	Acyl-CoA N-acyltransferase (NAT) superfamily protein OS=Zea mays OX=4577 GN=100282487 PE=2 SV=1	0.0527586	1.63004	7.30337	1	1	1	1	178	19.656	8.88	Not Found	Not Found	Not Found	Not Found	Not Found	Not Found	Not Found	Not Found	Not Found	Not Found	Not Found	High													5300000	0.179	1.76006	1
FALSE	High	Master Protein	B4FD75	Acyl-CoA N-acyltransferase (NAT) superfamily protein OS=Zea mays OX=4577 GN=GNAT42 PE=2 SV=1	0	33.538	38.0711	4	30	1	1	197	21.954	7.36	High	High	High	Not Found	Not Found	High	High	High	High	High	Not Found	High		7300000	4600000	4100000			710000	8600000	17000000	8600000	3000000		16000000	6.499	75.1434	4
FALSE	Medium	Master Protein	A0A1D6JYD1	Acyl-CoA N-acyltransferase with RING/FYVE/PHD-type zinc finger domain OS=Zea mays OX=4577 GN=100279211 PE=4 SV=1	0.0395033	1.82798	4.10678	1	1	1	1	487	54.04	6.81	Not Found	Not Found	Not Found	Not Found	Not Found	Not Found	Not Found	Not Found	Not Found	High	Not Found	Not Found											40000000			0.093	0	1
FALSE	High	Master Protein	A0A1D6EIR5	Acyl-CoA synthetase long-chain family member 3 OS=Zea mays OX=4577 GN=100285568 PE=4 SV=1	0	125.163	28.5124	15	90	10	1	726	79.86	7.43	High	High	High	Not Found	High	High	High	High	High	Not Found	Not Found	Not Found		18000000	8800000	13000000		1600000	340000	23000000	39000000	42000000				3.03	239.735	15
FALSE	High	Master Protein	B4FEY9	Acyl-CoA-binding domain-containing protein 1 OS=Zea mays OX=4577 GN=100274349 PE=2 SV=1	0.00968343	2.55145	2.7439	1	3	1	1	328	35.099	4.7	Not Found	Not Found	Not Found	Not Found	Not Found	Not Found	Not Found	High	Not Found	High	Not Found	High											2900000		9400000	0.145	5.33532	1
FALSE	High	Master Protein	B4G0E0	Acyl-coenzyme A oxidase 4 peroxisomal OS=Zea mays OX=4577 GN=ZEAMMB73_Zm00001d037521 PE=2 SV=1	0	68.1294	41.1085	12	72	12	1	433	46.635	8.81	High	High	High	High	High	High	High	High	High	High	High	High		28000000	15000000	15000000	2300000	2900000	3200000	18000000	37000000	23000000	4000000	1100000	35000000	2.831	184.002	12
FALSE	High	Master Protein	A0A1D6ML15	Acyl-coenzyme A oxidase 4 peroxisomal OS=Zea mays OX=4577 GN=ZEAMMB73_Zm00001d039768 PE=3 SV=1	0	15.1664	12.6386	4	22	4	1	451	48.692	9.07	High	High	High	Not Found	Not Found	High	High	High	High	High	High	High		20000000	10000000	15000000			3300000	11000000	24000000	24000000	3000000	1100000	14000000	0.425	37.0809	4
FALSE	High	Master Protein	B4F8X3	Acyl-coenzyme A oxidase OS=Zea mays OX=4577 GN=100191469 PE=2 SV=1	0	9.43003	4.04798	2	5	2	1	667	74.159	7.53	High	Not Found	High	Not Found	Not Found	Not Found	Not Found	High	High	Not Found	Not Found	Not Found		8100000		3300000					12000000	9000000				0.113	9.20341	2
FALSE	High	Master Protein	A0A1D6N7A4	Acyl-coenzyme A oxidase OS=Zea mays OX=4577 GN=ZEAMMB73_Zm00001d042884 PE=3 SV=1	0	21.7705	13.3041	7	18	7	1	684	76.146	7.56	High	High	High	High	High	Not Found	High	High	High	High	Not Found	High		9300000		5300000	2800000	4600000		12000000	20000000	15000000	2800000		16000000	0.442	45.6058	7
FALSE	High	Master Protein	A0A1D6PR02	Acyl-coenzyme A oxidase OS=Zea mays OX=4577 GN=ZEAMMB73_Zm00001d048890 PE=3 SV=1	0	14.3437	8.21678	4	10	4	1	572	63.46	7.46	High	High	High	Not Found	High	Not Found	High	High	High	High	Not Found	Not Found		1400000	400000	1100000		1800000		770000	5900000	8600000				0.365	17.5185	4
FALSE	High	Master Protein	B6UI69	Acyl-desaturase OS=Zea mays OX=4577 GN=100273826 PE=2 SV=1	0.00420084	3.45232	3.68421	2	6	1	1	380	42.421	7.05	Not Found	Not Found	Not Found	Not Found	Not Found	Not Found	Not Found	High	Not Found	Not Found	Not Found	Not Found									4200000					0.212	11.4008	2
FALSE	High	Master Protein	C0PM37	Acylphosphatase OS=Zea mays OX=4577 GN=103638230 PE=2 SV=1	0	15.862	45.614	3	20	3	1	114	11.829	6.76	High	High	High	High	Not Found	High	High	High	High	High	High	High		39000000		9100000	650000		14000000	24000000	31000000	11000000	19000000	4200000	37000000	2.162	67.899	3
FALSE	High	Master Protein	B4F922	Acyltransferase OS=Zea mays OX=4577 GN=100191512 PE=2 SV=1	0	17.7047	13.2883	5	22	5	1	444	47.551	5.76	Not Found	High	High	Not Found	High	High	High	High	High	High	High	High			3400000	12000000			2800000	9300000	13000000	23000000	2200000	2400000	8500000	0.585	51.4335	5
FALSE	High	Master Protein	B4FRD1	Adaptin ear-binding coat-associated protein 1 OS=Zea mays OX=4577 GN=100272882 PE=2 SV=1	0	14.2875	16.609	4	21	4	1	289	32.058	5.21	High	High	High	High	High	High	Not Found	Not Found	High	High	High	High		2700000	1500000	2000000	730000	760000	680000			8100000	2700000	800000	7100000	0.73	35.3187	4
FALSE	High	Master Protein	B4FAZ6	Adaptin ear-binding coat-associated protein 2 OS=Zea mays OX=4577 GN=100192009 PE=2 SV=1	0	13.8558	16.9014	3	8	3	1	284	30.415	7.02	Not Found	Not Found	High	High	Not Found	High	Not Found	High	Not Found	Not Found	Not Found	High				3000000	300000		190000		1800000				1100000	0.468	17.7552	3
FALSE	High	Master Protein	C4IZU7	Adaptor complexe medium subunit family protein OS=Zea mays OX=4577 GN=ZEAMMB73_Zm00001d023910 PE=2 SV=1	7.44435e-05	4.98758	4.45151	1	1	1	1	629	68.471	6.06	Not Found	Not Found	Not Found	Not Found	Not Found	Not Found	Not Found	Not Found	High	Not Found	Not Found	Not Found										4800000				0.066	3.35887	1
FALSE	High	Master Protein	B4FFW5	Adenine nucleotide alpha hydrolase-like superfamily protein OS=Zea mays OX=4577 GN=100193673 PE=2 SV=1	0	26.0595	27.2727	3	12	3	1	165	17.887	8.84	Not Found	Not Found	High	Not Found	Not Found	High	High	High	Not Found	High	Not Found	High				3800000				5300000	4100000		2700000		11000000	0.931	28.8665	3
FALSE	High	Master Protein	B4FH43	Adenine nucleotide alpha hydrolase-like superfamily protein OS=Zea mays OX=4577 GN=100194015 PE=2 SV=1	0	64.7242	56.9697	8	96	8	1	165	17.444	7.12	High	High	High	High	High	High	High	High	High	High	High	High	Acetyl [N-Term]	29000000	32000000	21000000	1100000	1500000	33000000	44000000	46000000	25000000	25000000	12000000	110000000	14.849	247.105	8
FALSE	High	Master Protein	B4FVQ8	Adenine nucleotide alpha hydrolase-like superfamily protein OS=Zea mays OX=4577 GN=100273466 PE=2 SV=1	0	15.2424	30.5556	3	11	3	1	180	19.892	5.82	High	High	High	Not Found	Not Found	High	High	Not Found	Not Found	High	Not Found	High		9400000	5800000	4200000			2400000	8600000			4200000		9300000	0.874	28.7898	3
FALSE	High	Master Protein	B4G087	Adenine nucleotide alpha hydrolase-like superfamily protein OS=Zea mays OX=4577 GN=100274324 PE=2 SV=1	0	74.5311	60.3659	10	85	10	1	164	17.867	6.8	High	High	High	High	High	High	High	High	High	High	High	High		110000000	58000000	65000000	2300000	2700000	51000000	64000000	52000000	24000000	35000000	11000000	140000000	24.119	275.681	10
FALSE	High	Master Protein	B6T3Q3	Adenine nucleotide alpha hydrolase-like superfamily protein OS=Zea mays OX=4577 GN=100282113 PE=2 SV=1	0	55.2279	49.711	8	88	8	1	173	18.752	6.62	High	High	High	High	High	High	High	High	High	High	High	High		100000000	36000000	42000000	1400000	3200000	61000000	56000000	36000000	32000000	33000000	19000000	180000000	14.199	193.639	8
FALSE	High	Master Protein	B4F832	Adenine nucleotide transporter BT1 chloroplastic/mitochondrial OS=Zea mays OX=4577 GN=732804 PE=2 SV=1	0	111.727	53.0892	20	111	20	1	437	46.995	9.31	High	High	High	High	High	High	High	High	High	High	High	High		120000000	17000000	51000000	5100000	6900000	13000000	73000000	150000000	29000000	23000000	4400000	60000000	7.318	250.925	20
FALSE	High	Master Protein	B4FS03	Adenine phosphoribosyltransferase 1 chloroplastic OS=Zea mays OX=4577 GN=ZEAMMB73_Zm00001d030895 PE=2 SV=1	0	106.535	83.3333	12	147	12	1	180	19.336	5.27	High	High	High	High	High	High	High	High	High	High	High	High		87000000	44000000	63000000	13000000	25000000	33000000	72000000	110000000	66000000	45000000	19000000	110000000	52.367	419.093	12
FALSE	High	Master Protein	A0A1D6E5Z5	Adenosine kinase 2 OS=Zea mays OX=4577 GN=103646212 PE=4 SV=1	0	88.6379	50.5814	14	124	8	1	344	37.264	5.35	High	High	High	High	High	High	High	High	High	High	High	High		46000000	40000000	39000000	7700000	14000000	14000000	49000000	58000000	100000000	22000000	8700000	64000000	5.449	332.958	14
FALSE	High	Master Protein	A0A1D6HDK2	Adenosine kinase 2 OS=Zea mays OX=4577 GN=ZEAMMB73_Zm00001d017271 PE=4 SV=1	0	121.771	65.4321	15	169	6	1	324	35.912	8.06	High	High	High	High	High	High	High	High	High	High	High	High		120000000	68000000	99000000	16000000	35000000	55000000	160000000	290000000	270000000	63000000	20000000	200000000	11.915	534.11	15
FALSE	High	Master Protein	K7UH13	Adenosine kinase 2 OS=Zea mays OX=4577 GN=ZEAMMB73_Zm00001d051157 PE=4 SV=1	0	105.131	46.4912	13	146	3	1	342	36.98	5.08	High	High	High	High	High	High	High	High	High	High	High	High		53000000	34000000	59000000	10000000	32000000	26000000	43000000	94000000	120000000	28000000	9900000	80000000	12.111	442.744	13
FALSE	High	Master Protein	C0PHR4	Adenosylhomocysteinase OS=Zea mays OX=4577 GN=100282150 PE=2 SV=1	0	230.512	60.6186	25	378	25	1	485	53.2	5.9	High	High	High	High	High	High	High	High	High	High	High	High		330000000	210000000	310000000	51000000	82000000	38000000	270000000	670000000	480000000	140000000	30000000	350000000	33.333	993.576	25
FALSE	High	Master Protein	A0A1D6DZK5	Adenosylmethionine aminotransferase1 OS=Zea mays OX=4577 GN=103645944 PE=3 SV=1	0	107.692	60.7843	19	123	15	1	510	55.719	7.2	High	High	High	High	High	High	High	High	High	High	High	High		68000000	35000000	57000000	8000000	9300000	25000000	63000000	140000000	130000000	21000000	13000000	110000000	5.21	308.846	19
FALSE	High	Master Protein	C0PM74	Adenylate kinase 4 OS=Zea mays OX=4577 GN=100384174 PE=2 SV=1	0	51.3676	51.4523	12	94	5	1	241	26.382	7.81	High	High	High	High	High	High	High	High	High	High	High	High		65000000	21000000	27000000	4100000	7900000	30000000	33000000	79000000	54000000	18000000	3400000	39000000	3.16	239.433	12
FALSE	High	Master Protein	C4J093	Adenylate kinase 4 OS=Zea mays OX=4577 GN=ZEAMMB73_Zm00001d044103 PE=2 SV=1	0	33.5903	31.9502	8	51	1	1	241	26.388	7.46	High	Not Found	Not Found	Not Found	Not Found	Not Found	Not Found	Not Found	Not Found	Not Found	Not Found	Not Found		8000000												1.683	128.12	8
FALSE	High	Master Protein	B4FL09	Adenylate kinase OS=Zea mays OX=4577 GN=ZEAMMB73_Zm00001d035034 PE=2 SV=1	0.0001434	4.63545	3.84615	1	1	1	1	286	31.45	8.63	Not Found	Not Found	Not Found	Not Found	Not Found	High	Not Found	Not Found	Not Found	Not Found	Not Found	Not Found							3200000							0.136	2.90099	1
FALSE	High	Master Protein	A0A1D6PBU4	Adenylosuccinate lyase OS=Zea mays OX=4577 GN=ZEAMMB73_Zm00001d047603 PE=3 SV=1	0	30.3733	16.6667	6	27	6	1	558	62.124	5.91	High	High	High	High	High	High	High	Not Found	High	High	High	High		9000000	3200000	6100000	990000	1500000	1800000	4000000		83000000	2300000		18000000	0.468	65.3324	6
FALSE	High	Master Protein	C0PFA1	Adenylosuccinate synthetase, chloroplastic OS=Zea mays OX=4577 GN=PURA PE=2 SV=1	0	102.651	43.3884	17	143	14	1	484	51.923	7.14	High	High	High	High	High	High	High	High	High	High	High	High		57000000	30000000	41000000	7200000	11000000	28000000	51000000	91000000	110000000	16000000	8600000	70000000	4.623	371.062	17
FALSE	High	Master Protein	A0A1D6L0I4	Adenylosuccinate synthetase, chloroplastic OS=Zea mays OX=4577 GN=PURA PE=3 SV=1	0	35.3819	22.2904	8	53	5	1	489	53.138	7.15	High	High	High	Not Found	High	High	High	High	High	High	High	High		3700000	1800000	4200000		2400000	2400000	1700000	7300000	6200000	2000000	1000000	12000000	0.848	111.749	8
FALSE	High	Master Protein	A0A1D6GIQ5	Adenylyl cyclase-associated protein OS=Zea mays OX=4577 GN=100279338 PE=3 SV=1	0	53.127	34.0164	14	75	5	1	488	51.902	7.91	Not Found	High	High	High	High	High	High	High	High	Not Found	High	Not Found	Acetyl [N-Term]		3300000	5900000	1200000	960000	2600000	11000000	10000000	11000000		1700000		1.683	155.427	14
FALSE	High	Master Protein	A0A1D6L2Q1	Adenylyl cyclase-associated protein OS=Zea mays OX=4577 GN=ZEAMMB73_Zm00001d033830 PE=3 SV=1	0	44.1357	26.494	11	62	2	1	502	53.289	7.43	Not Found	Not Found	Not Found	Not Found	Not Found	High	High	Not Found	Not Found	Not Found	High	Not Found	Acetyl [N-Term]							4100000				1100000		1.254	122.096	11
FALSE	Medium	Master Protein	K7U904	Adenylyl-sulfate kinase OS=Zea mays OX=4577 GN=100193315 PE=3 SV=1	0.0351041	1.88074	2.54545	1	4	1	1	275	28.881	7.99	Not Found	Not Found	Not Found	Not Found	High	High	High	Not Found	Not Found	High	Not Found	Not Found						4100000	5100000	3100000			4800000			0.179	6.97337	1
FALSE	High	Master Protein	P04709	ADP,ATP carrier protein 1, mitochondrial OS=Zea mays OX=4577 GN=ANT1 PE=2 SV=3	0	61.1418	34.1085	13	128	6	1	387	42.365	9.85	High	High	High	High	High	High	High	High	High	High	High	High		130000000	32000000	57000000	12000000	26000000	33000000	65000000	120000000	66000000	57000000	5200000	190000000	3.962	290.404	13
FALSE	High	Master Protein	B4FSA7	ADP,ATP carrier protein OS=Zea mays OX=4577 GN=100284305 PE=2 SV=1	0	59.811	32.1053	13	114	5	1	380	41.238	9.8	High	High	High	High	High	High	High	High	High	High	High	High		35000000	22000000	23000000	5200000	9100000	12000000	30000000	48000000	53000000	26000000	4100000	57000000	3.642	257.671	13
FALSE	High	Master Protein	B4G119	ADPATP carrier protein 1 mitochondrial OS=Zea mays OX=4577 GN=100274442 PE=2 SV=1	0	12.6077	11.2022	4	24	1	1	366	39.967	9.94	Not Found	High	High	Not Found	Not Found	Not Found	Not Found	Not Found	Not Found	Not Found	Not Found	Not Found			5500000	9400000										0.468	44.4125	4
FALSE	High	Master Protein	B4FBG7	ADP-ribosylation factor B1B OS=Zea mays OX=4577 GN=100192472 PE=2 SV=1	0	7.74191	12.8866	2	7	2	1	194	21.826	6.95	High	Not Found	High	Not Found	Not Found	High	Not Found	Not Found	Not Found	High	High	High		11000000		1500000			380000				1100000	190000	8500000	0.425	17.8165	2
FALSE	High	Master Protein	A0A1D6K975	ADP-ribosylation factor GTPase-activating protein AGD10 OS=Zea mays OX=4577 GN=103637695 PE=4 SV=1	0	9.82015	8.07453	3	4	3	1	483	52.129	9.51	Not Found	Not Found	Not Found	Not Found	Not Found	High	Not Found	High	Not Found	High	Not Found	Not Found							1100000		12000000		650000			0.25	9.01893	3
FALSE	High	Master Protein	C0PAH7	ADP-ribosylation factor GTPase-activating protein AGD12 OS=Zea mays OX=4577 GN=100382772 PE=2 SV=1	0	61.8394	35.0932	10	91	8	1	322	35.044	5.41	High	High	High	High	High	High	High	High	High	High	High	High		2300000	6100000	8800000	1500000	5100000	5600000	21000000	35000000	34000000	5200000	3200000	32000000	3.16	195.298	10
FALSE	High	Master Protein	A0A1D6GEU6	ADP-ribosylation factor homolog1 OS=Zea mays OX=4577 GN=ZEAMMB73_Zm00001d013007 PE=3 SV=1	0	79.5786	51.2315	8	120	8	1	203	23.146	6.23	High	High	High	High	High	High	High	High	High	High	High	High		220000000	53000000	150000000	9000000	22000000	41000000	150000000	190000000	97000000	71000000	16000000	320000000	9	348.404	8
FALSE	High	Master Protein	A0A1D6KYW2	ADP-ribosylation factor-like protein 2 OS=Zea mays OX=4577 GN=ZEAMMB73_Zm00001d033414 PE=3 SV=1	0.0001434	4.724	4.72441	1	1	1	1	254	29.1	8.4	Not Found	Not Found	Not Found	Not Found	Not Found	Not Found	Not Found	Not Found	Not Found	Not Found	Not Found	High													2300000	0.179	3.3131	1
FALSE	High	Master Protein	A0A1D6J8B5	Agmatine deiminase OS=Zea mays OX=4577 GN=100280344 PE=3 SV=1	0	77.5145	32.4538	9	88	9	1	379	42.347	4.88	High	High	High	High	High	High	High	High	High	High	High	High		23000000	16000000	24000000	5500000	10000000	8700000	24000000	39000000	52000000	13000000	5600000	48000000	3.217	209.852	9
FALSE	High	Master Protein	A0A1D6DZR9	AICARFT/IMPCHase bienzyme family protein OS=Zea mays OX=4577 GN=103645947 PE=3 SV=1	0	95.5689	34.1176	14	91	13	1	595	64.256	7.77	High	High	High	High	High	High	High	High	High	High	High	High		5100000	9600000	6600000	2100000	4400000	4100000	12000000	28000000	21000000	3900000	4600000	6700000	2.981	225.87	14
FALSE	High	Master Protein	A0A1D6IYL8	AICARFT/IMPCHase bienzyme family protein OS=Zea mays OX=4577 GN=ZEAMMB73_Zm00001d024301 PE=3 SV=1	0	6.12407	3.75587	2	14	1	1	639	69.556	7.43	Not Found	Not Found	High	Not Found	Not Found	Not Found	High	Not Found	Not Found	High	Not Found	Not Found				4800000				8300000						0.133	18.9614	2
FALSE	High	Master Protein	B4FX20	AKIN gamma OS=Zea mays OX=4577 GN=100286384 PE=1 SV=1	0	40.5626	26.6075	9	46	9	1	451	48.386	5.03	High	High	High	High	High	Not Found	High	High	High	High	High	High		21000000	12000000	15000000	2600000	5700000		23000000	28000000	42000000	9800000	1800000	36000000	2.162	92.1081	9
FALSE	High	Master Protein	C0PG55	Aladin OS=Zea mays OX=4577 GN=100383460 PE=2 SV=1	7.44435e-05	4.90445	4.94382	2	3	2	1	445	48.336	5.74	Not Found	High	High	Not Found	Not Found	Not Found	Not Found	Not Found	High	Not Found	Not Found	Not Found			2000000	1400000										0.186	4.20538	2
FALSE	High	Master Protein	A0A1D6KCZ2	Alanine aminotransferase 2 mitochondrial OS=Zea mays OX=4577 GN=100193705 PE=4 SV=1	0	242.411	66.39	26	401	10	1	482	52.757	6.47	High	High	High	High	High	High	High	High	High	High	High	High		160000000	69000000	97000000	19000000	36000000	56000000	170000000	320000000	300000000	52000000	25000000	260000000	31.903	1166.02	26
FALSE	High	Master Protein	C0PEW8	Alanine aminotransferase 2 mitochondrial OS=Zea mays OX=4577 GN=ZEAMMB73_Zm00001d020590 PE=2 SV=1	0	130.112	54.3434	22	147	22	1	495	54.755	6.4	High	High	High	High	High	High	High	High	High	High	High	High		1500000	34000000	54000000	7000000	9600000	5100000	67000000	120000000	71000000	39000000	6800000	130000000	10.938	357.599	22
FALSE	High	Master Protein	A0A1D6GRB4	Alanine aminotransferase5 OS=Zea mays OX=4577 GN=100216685 PE=4 SV=1	0	235.18	60.9959	28	410	12	1	482	52.821	6.46	High	High	High	High	High	High	High	High	High	High	High	High		98000000	52000000	78000000	15000000	29000000	43000000	150000000	250000000	220000000	44000000	22000000	260000000	30.623	1189.04	28
FALSE	High	Master Protein	A0A1D6IJP9	Alanine aminotransferase9 OS=Zea mays OX=4577 GN=100384793 PE=4 SV=1	0	145.253	43.8078	18	240	15	1	541	58.702	6.33	High	High	High	High	High	High	High	High	High	High	High	High		51000000	29000000	33000000	8200000	14000000	15000000	47000000	86000000	72000000	17000000	7500000	66000000	7.577	690.013	18
FALSE	High	Master Protein	A0A1D6JQ63	Alanine--glyoxylate aminotransferase 2 homolog 1 mitochondrial OS=Zea mays OX=4577 GN=103631778 PE=3 SV=1	0	31.6669	22.8033	9	41	9	1	478	51.982	8.25	High	High	High	High	High	High	High	High	High	High	Not Found	High		5000000	2100000	4700000	750000	2100000	1400000	1500000	10000000	4500000	830000		7200000	0.995	85.0031	9
FALSE	High	Master Protein	K7TY03	Alanine--tRNA ligase OS=Zea mays OX=4577 GN=103640907 PE=3 SV=1	0	120.247	34.9301	28	116	28	1	1002	109.781	6.76	High	High	High	High	High	High	High	High	High	Not Found	Not Found	High		41000000	29000000	30000000	230000	1200000	1500000	52000000	86000000	200000000			9800000	2.775	301.31	28
FALSE	High	Master Protein	B4FSE0	Alba DNA/RNA-binding protein OS=Zea mays OX=4577 GN=100273027 PE=2 SV=1	0	61.7783	27.044	9	100	4	1	318	34.378	9.85	High	High	High	High	High	High	High	High	High	High	High	High		16000000	22000000	15000000	6000000	8000000	7900000	24000000	61000000	51000000	11000000	3100000	29000000	3.467	247.223	9
FALSE	High	Master Protein	A0A1D6FF14	Alba DNA/RNA-binding protein OS=Zea mays OX=4577 GN=100275297 PE=4 SV=1	0	22.5467	24.4344	5	29	1	1	221	24.114	7.59	Not Found	Not Found	Not Found	Not Found	Not Found	Not Found	Not Found	Not Found	Not Found	High	Not Found	High														1.154	75.6966	5
FALSE	High	Master Protein	B8A2G7	Alba DNA/RNA-binding protein OS=Zea mays OX=4577 GN=100280198 PE=2 SV=1	0	41.0745	30.7971	5	60	4	1	276	30.962	9.32	High	High	High	High	High	High	High	High	High	High	High	High		29000000	45000000	10000000	12000000	16000000	18000000	62000000	86000000	46000000	25000000	4300000	89000000	4.623	118.835	5
FALSE	High	Master Protein	A0A1D6EAY3	Alba DNA/RNA-binding protein OS=Zea mays OX=4577 GN=ZEAMMB73_Zm00001d003684 PE=4 SV=1	0.00422693	3.35507	3.86266	1	7	1	1	233	25.722	7.42	High	Not Found	High	High	High	High	Not Found	High	High	Not Found	Not Found	Not Found		8500000		5400000	820000	3600000	4200000		14000000	11000000				0.233	11.3264	1
FALSE	High	Master Protein	A0A1D6EU65	Alba DNA/RNA-binding protein OS=Zea mays OX=4577 GN=ZEAMMB73_Zm00001d006250 PE=4 SV=1	0	9.61244	11.0345	2	22	1	1	290	31.98	9.76	Not Found	Not Found	Not Found	Not Found	Not Found	Not Found	Not Found	Not Found	Not Found	Not Found	Not Found	High													19000000	0.701	47.8592	2
FALSE	High	Master Protein	A0A1Q0ZFB6	Alba DNA/RNA-binding protein OS=Zea mays OX=4577 GN=ZEAMMB73_Zm00001d013329 PE=4 SV=1	0	66.6115	24.3976	9	104	4	1	332	36.536	9.31	High	High	High	High	High	High	High	High	High	High	High	High		33000000	21000000	29000000	6900000	11000000	20000000	30000000	62000000	61000000	18000000	6400000	60000000	4.817	263.225	9
FALSE	High	Master Protein	A0A1D6PKL9	Alba DNA/RNA-binding protein OS=Zea mays OX=4577 GN=ZEAMMB73_Zm00001d048445 PE=4 SV=1	0.0001434	4.4052	5.48387	2	11	1	1	310	33.78	9.7	Not Found	High	Not Found	Not Found	Not Found	Not Found	Not Found	Not Found	Not Found	Not Found	Not Found	Not Found			1900000											0.425	14.7818	2
FALSE	High	Master Protein	C0P7R2	Albino or pale green mutant1 OS=Zea mays OX=4577 GN=ZEAMMB73_Zm00001d031071 PE=2 SV=1	0	40.2599	26	6	32	6	1	350	38.922	9.5	High	High	High	High	High	High	High	High	High	High	Not Found	High		11000000		11000000	930000	1100000	580000	14000000	20000000	12000000	4200000		13000000	1.154	93.9879	6
FALSE	High	Master Protein	Q43264	Alcohol dehydrogenase 1 OS=Zea mays OX=4577 GN=adh1 PE=2 SV=2	0	356.299	82.8496	21	893	16	1	379	40.905	6.73	High	High	High	High	High	High	High	High	High	High	High	High		1100000000	990000000	1500000000	320000000	590000000	430000000	2600000000	3900000000	1900000000	1100000000	270000000	3900000000	271.134	2693.07	21
FALSE	High	Master Protein	B6SUD1	Alcohol dehydrogenase 2 OS=Zea mays OX=4577 GN=ZEAMMB73_Zm00001d049059 PE=2 SV=1	0	80.1607	29.0237	7	137	3	1	379	41.04	6.06	High	High	High	Not Found	High	Not Found	Not Found	High	Not Found	High	High	High		79000000	3600000	14000000		39000000			26000000		220000	12000000		3.329	432.992	7
FALSE	High	Master Protein	A0A1D6JR65	Alcohol dehydrogenase-like 2 OS=Zea mays OX=4577 GN=100273217 PE=3 SV=1	0	7.79759	6.86275	2	3	2	1	408	43.664	6.76	Not Found	Not Found	Not Found	Not Found	Not Found	Not Found	Not Found	High	High	Not Found	Not Found	Not Found									5800000	4600000				0.233	7.77758	2
FALSE	High	Master Protein	A0A1D6ER22	Aldehyde dehydrogenase family 7 member B4 OS=Zea mays OX=4577 GN=ZEAMMB73_Zm00001d005818 PE=3 SV=1	0	127.245	55.1859	19	196	19	1	511	54.624	6.71	High	High	High	High	High	High	High	High	High	High	High	High		120000000	68000000	130000000	25000000	46000000	36000000	190000000	310000000	160000000	51000000	24000000	130000000	6.814	559.272	19
FALSE	High	Master Protein	B4FYG3	Aldehyde dehydrogenase OS=Zea mays OX=4577 GN=ZEAMMB73_Zm00001d053776 PE=2 SV=1	0	272.517	63.9469	24	350	6	1	527	56.077	7.66	High	High	High	High	High	High	High	High	High	High	High	High		38000000	39000000	41000000	11000000	16000000	13000000	81000000	150000000	110000000	21000000	13000000	83000000	23.384	1124.1	24
FALSE	High	Master Protein	B4FUA7	Aldehyde dehydrogenase OS=Zea mays OX=4577 PE=2 SV=1	0	9.17649	4.81172	2	8	2	1	478	52.112	7.97	Not Found	Not Found	Not Found	High	High	High	Not Found	Not Found	Not Found	High	High	High					1100000	910000	450000				1000000	520000	6800000	0.233	18.7331	2
FALSE	High	Master Protein	A0A1D6Q9M2	Aldehyde dehydrogenase2 OS=Zea mays OX=4577 GN=ZEAMMB73_Zm00001d051754 PE=3 SV=1	0	166.871	46.6321	22	233	19	1	579	62.223	6.11	High	High	High	High	High	High	High	High	High	High	High	High		94000000	67000000	81000000	24000000	40000000	42000000	110000000	200000000	200000000	37000000	31000000	190000000	4.456	709.108	22
FALSE	Low	Master Protein	A0A1D6NL27	Aldehyde dehydrogenase3 OS=Zea mays OX=4577 GN=541913 PE=3 SV=1	0.0545322	1.61422	1.88679	1	2	1	1	583	62.831	8.59	Not Found	High	Not Found	High	Not Found	Not Found	Not Found	Not Found	Not Found	Not Found	Not Found	Not Found					2000000									0.062	0	1
FALSE	High	Master Protein	A0A1D6HX68	Aldehyde oxidase/xanthine dehydrogenase molybdopterin binding protein OS=Zea mays OX=4577 GN=100384384 PE=4 SV=1	0.0001434	4.76303	1.72538	2	2	2	1	1391	150.286	5.55	Not Found	Not Found	Not Found	Not Found	Not Found	Not Found	Not Found	High	High	Not Found	Not Found	Not Found									980000	7200000				0.062	1.94593	2
FALSE	High	Master Protein	A0A1D6L727	Aldehyde oxidase1 OS=Zea mays OX=4577 GN=ZEAMMB73_Zm00001d034387 PE=4 SV=1	0	23.004	5.89102	6	17	1	1	1358	146.456	6.15	Not Found	Not Found	Not Found	Not Found	Not Found	Not Found	Not Found	High	Not Found	Not Found	Not Found	Not Found									1900000					0.194	27.5258	6
FALSE	High	Master Protein	A0A1D6L755	Aldehyde oxidase4 OS=Zea mays OX=4577 GN=103644157 PE=4 SV=1	0	103.252	22.4163	21	80	16	1	1374	148.339	6.23	High	High	High	High	Not Found	Not Found	High	High	High	Not Found	Not Found	High		13000000	12000000	10000000	680000			28000000	38000000	30000000			6000000	1.046	185.434	21
FALSE	High	Master Protein	A0A1D6LKC6	Aldo/keto reductase AKR1 OS=Zea mays OX=4577 GN=ZEAMMB73_Zm00001d036024 PE=4 SV=1	0	35.7974	15.404	5	56	2	1	396	43.113	7.37	Not Found	Not Found	High	High	High	High	High	High	High	High	High	High				12000000	2000000	4200000	1800000	17000000	16000000	20000000	3900000	2800000	12000000	0.701	159.074	5
FALSE	High	Master Protein	B4FID4	Aldo-keto reductase family 4 member C9 OS=Zea mays OX=4577 GN=100194348 PE=2 SV=1	0	5.54242	6.41026	2	5	1	1	312	34.364	5.82	Not Found	Not Found	Not Found	Not Found	Not Found	Not Found	Not Found	Not Found	Not Found	Not Found	Not Found	High													2600000	0.292	3.77251	2
FALSE	High	Master Protein	B7ZXZ2	Aldo-keto reductase family 4 member C9 OS=Zea mays OX=4577 GN=100279403 PE=2 SV=1	0	37.7929	27.9743	9	55	5	1	311	33.837	6.18	High	High	High	High	High	High	High	High	High	High	Not Found	High		6700000	4200000	14000000	1400000	1900000	7000000	14000000	12000000	12000000	4100000		12000000	1.994	125.57	9
FALSE	High	Master Protein	B4FNT8	Aldolase like OS=Zea mays OX=4577 GN=100272469 PE=2 SV=1	0	5.52964	6	2	7	2	1	350	37.402	5.77	Not Found	Not Found	Not Found	High	High	Not Found	Not Found	High	High	High	High	High					1300000	370000			20000000	490000	600000	220000	780000	0.389	14.0201	2
FALSE	High	Master Protein	B4FD03	Aldolase superfamily protein OS=Zea mays OX=4577 GN=100192890 PE=2 SV=1	0	49.4981	34.7716	10	54	10	1	394	42.878	5.71	High	High	High	High	High	High	High	High	High	High	High	High		7500000	5800000	9700000	1300000	1800000	7500000	7100000	25000000	27000000	4400000	770000	19000000	1.649	117.989	10
FALSE	High	Master Protein	A0A1D6N430	Aldolase1 OS=Zea mays OX=4577 GN=542261 PE=4 SV=1	0	93.566	77.3438	11	255	1	1	128	13.833	9.39	High	Not Found	Not Found	High	High	High	High	High	Not Found	High	High	High		42000000			12000000	11000000	14000000	2200000	60000000		12000000	5300000	18000000	38.811	691.336	11
FALSE	High	Master Protein	B4F8B4	Aldolase-type TIM barrel family protein OS=Zea mays OX=4577 GN=100191301 PE=2 SV=1	0	41.9361	34.3195	8	26	8	1	338	36.534	6.15	High	Not Found	Not Found	High	High	High	High	High	High	High	High	High		10000000			1500000	1400000	3800000	5900000	15000000	18000000	2100000	1900000	11000000	2.36	67.4254	8
FALSE	High	Master Protein	B4FRC9	Aldolase-type TIM barrel family protein OS=Zea mays OX=4577 GN=100284080 PE=2 SV=1	0	73.4348	35.6643	12	104	1	1	429	46.217	7.33	Not Found	Not Found	Not Found	Not Found	Not Found	Not Found	Not Found	Not Found	High	High	Not Found	Not Found											1500000			2.433	286.958	12
FALSE	High	Master Protein	C0PC61	Aldolase-type TIM barrel family protein OS=Zea mays OX=4577 GN=ZEAMMB73_Zm00001d042282 PE=2 SV=1	0	78.7606	37.907	14	110	3	1	430	46.192	7.83	Not Found	Not Found	High	High	High	Not Found	Not Found	High	Not Found	High	Not Found	High				6600000	900000	840000			13000000		2400000		7700000	3.047	297.568	14
FALSE	High	Master Protein	B4FPM2	Aldose 1-epimerase OS=Zea mays OX=4577 GN=100272618 PE=2 SV=1	0	36.2694	40.4762	8	38	8	1	336	36.479	5.41	High	High	High	High	High	High	High	High	High	High	High	High		11000000	11000000	11000000	3800000	8800000	5200000	11000000	30000000	16000000	7400000	3300000	17000000	1.783	92.8716	8
FALSE	High	Master Protein	A0A1D6E987	Aldose 1-epimerase OS=Zea mays OX=4577 GN=100383094 PE=3 SV=1	0.00916916	2.59295	2.7027	1	1	1	1	370	40.142	7.65	High	Not Found	Not Found	Not Found	Not Found	Not Found	Not Found	Not Found	Not Found	Not Found	Not Found	Not Found		6400000												0.101	2.39335	1
FALSE	High	Master Protein	A0A1D6HBB7	Aldose 1-epimerase OS=Zea mays OX=4577 GN=ZEAMMB73_Zm00001d016934 PE=3 SV=1	0	45.9266	31.7848	9	51	9	1	409	43.758	9.36	High	High	High	High	High	High	High	High	High	High	Not Found	High		13000000	7200000	17000000	1200000	3200000	1700000	6300000	43000000	29000000	5600000		12000000	2.02	95.7071	9
FALSE	High	Master Protein	A2T1W7	Aldose reductase OS=Zea mays OX=4577 GN=100037812 PE=1 SV=1	0	67.7644	51.2903	14	109	11	1	310	34.54	6.7	High	High	High	High	High	High	High	High	High	High	High	High		47000000	24000000	22000000	7700000	7100000	17000000	45000000	69000000	65000000	12000000	5000000	110000000	5.449	279.622	14
FALSE	High	Master Protein	E9JVD4	Aldose reductase OS=Zea mays OX=4577 GN=AR3 PE=1 SV=1	0	229.468	75.2351	27	614	27	1	319	35.637	6.96	High	High	High	High	High	High	High	High	High	High	High	High		2000000000	1300000000	1300000000	320000000	500000000	1000000000	1800000000	3600000000	3700000000	890000000	270000000	3800000000	74.858	1514.19	27
FALSE	High	Master Protein	B4FQR3	Aldose reductase OS=Zea mays OX=4577 GN=AR4 PE=2 SV=1	0	9.95783	7.29483	2	2	1	1	329	36.084	6.44	High	Not Found	Not Found	Not Found	Not Found	Not Found	Not Found	Not Found	Not Found	Not Found	Not Found	Not Found		27000000												0.292	6.99296	2
FALSE	High	Master Protein	C0P5I5	Alkaline/neutral invertase CINV2 OS=Zea mays OX=4577 GN=100382511 PE=2 SV=1	0	34.5262	22.898	8	21	8	1	559	63.093	6.76	High	High	High	High	Not Found	Not Found	Not Found	High	High	High	Not Found	High		8000000	1200000	760000	470000				650000	8500000	610000		8000000	0.931	49.7816	8
FALSE	Medium	Master Protein	A0A1D6MPJ9	Alkaline-phosphatase-like family protein OS=Zea mays OX=4577 GN=103649951 PE=4 SV=1	0.0391907	1.83923	1.2685	1	1	1	1	946	104.968	6.87	Not Found	Not Found	Not Found	Not Found	Not Found	Not Found	Not Found	Not Found	Not Found	Not Found	High	Not Found												670000		0.051	0	1
FALSE	High	Master Protein	Q6RW09	Allene oxide cyclase OS=Zea mays OX=4577 GN=aoc PE=2 SV=1	0	23.5397	33.1933	7	65	7	1	238	25.761	8.94	High	High	High	High	High	High	High	High	High	High	High	High		24000000	19000000	31000000	5700000	12000000	9100000	45000000	73000000	39000000	13000000	2900000	46000000	1.581	158.491	7
FALSE	High	Master Protein	A0A1D6GGD7	Allene oxide synthase chloroplastic OS=Zea mays OX=4577 GN=103625850 PE=3 SV=1	0	25.7979	18.9824	8	25	8	1	511	56.548	8.97	High	High	High	High	High	High	High	High	High	Not Found	Not Found	High		3400000	2100000	4600000	410000	730000		2800000	9100000	7200000			3500000	0.668	39.7556	8
FALSE	High	Master Protein	C0P4G2	Allene oxide synthase1 OS=Zea mays OX=4577 GN=542150 PE=2 SV=1	0	306.189	69.2946	32	474	15	1	482	53.001	7.01	High	High	High	High	High	High	High	High	High	High	High	High		310000000	180000000	250000000	45000000	78000000	110000000	270000000	640000000	640000000	140000000	60000000	630000000	29.599	1426.38	32
FALSE	High	Master Protein	A0A1D6LZP3	Alliin lyase OS=Zea mays OX=4577 GN=ZEAMMB73_Zm00001d037674 PE=4 SV=1	0.00150799	3.7612	2.52874	1	7	1	1	435	47.012	5.2	High	Not Found	High	High	Not Found	Not Found	High	High	Not Found	High	Not Found	High		4700000		4600000	570000			1500000	9200000		830000		2000000	0.116	16.3262	1
FALSE	High	Master Protein	Q946V3	Alpha globulin OS=Zea mays OX=4577 GN=541927 PE=2 SV=1	0	56.4209	38.835	6	65	6	1	206	22.284	8.48	High	High	High	High	High	High	High	High	High	High	High	High		190000000	42000000	78000000	2200000	5200000	38000000	97000000	150000000	65000000	48000000	18000000	130000000	7.111	225.697	6
FALSE	High	Master Protein	C0PFG4	Alpha/beta-Hydrolases superfamily protein OS=Zea mays OX=4577 GN=100193420 PE=2 SV=1	0	11.3857	12	3	9	3	1	325	35.54	6.32	Not Found	High	High	Not Found	High	High	Not Found	High	Not Found	High	High	High			3000000	4200000		1700000	1100000		13000000		3000000		2700000	0.54	17.8434	3
FALSE	High	Master Protein	B4FG65	Alpha/beta-Hydrolases superfamily protein OS=Zea mays OX=4577 GN=100193753 PE=2 SV=1	0	50.4895	34.7222	9	55	9	1	360	40.306	6.86	High	High	High	High	High	High	High	High	High	High	High	High		12000000	11000000	22000000	5100000	6000000	5600000	19000000	30000000	39000000	12000000	5000000	34000000	4.275	108.097	9
FALSE	High	Master Protein	B4FPA0	Alpha/beta-Hydrolases superfamily protein OS=Zea mays OX=4577 GN=100272558 PE=2 SV=1	0	97.7518	54.5833	10	126	10	1	240	25.712	5.6	High	High	High	High	High	High	High	High	High	High	High	High		63000000	53000000	83000000	12000000	23000000	41000000	120000000	180000000	180000000	42000000	17000000	170000000	7.733	363.736	10
FALSE	High	Master Protein	A0A1D6NKD9	Alpha/beta-Hydrolases superfamily protein OS=Zea mays OX=4577 GN=100276031 PE=4 SV=1	0	7.00134	6.73854	2	4	2	1	371	40.954	8.88	High	Not Found	Not Found	Not Found	Not Found	Not Found	High	Not Found	Not Found	High	Not Found	High		220000						850000			110000			0.179	6.31085	2
FALSE	High	Master Protein	K7VEB4	Alpha/beta-Hydrolases superfamily protein OS=Zea mays OX=4577 GN=100279880 PE=4 SV=1	0	22.832	16.441	6	26	6	1	517	57.183	7.09	High	High	High	High	High	Not Found	High	High	High	High	High	High		12000000	4300000	13000000	2100000	4300000		14000000	26000000	24000000	5400000	1800000	25000000	0.52	53.1775	6
FALSE	Low	Master Protein	A0A1D6INI6	Alpha/beta-Hydrolases superfamily protein OS=Zea mays OX=4577 GN=100280204 PE=4 SV=1	0.0514234	1.65463	3.57143	1	2	1	1	532	59.292	7.91	Not Found	Not Found	Not Found	Not Found	Not Found	High	Not Found	Not Found	Not Found	Not Found	High	Not Found							430000000					250000000		0.068	5.83734	1
FALSE	High	Master Protein	B6SUW2	Alpha/beta-Hydrolases superfamily protein OS=Zea mays OX=4577 GN=100281378 PE=2 SV=1	0	28.9007	22.4924	7	68	3	1	329	36.275	6.09	High	High	High	High	High	High	High	High	High	High	High	High		48000000	26000000	27000000	3600000	6300000	6200000	43000000	63000000	54000000	16000000	2200000	49000000	1.637	137.451	7
FALSE	High	Master Protein	A0A1D6MS65	Alpha/beta-Hydrolases superfamily protein OS=Zea mays OX=4577 GN=100502438 PE=4 SV=1	0.00177826	3.68803	2.7439	1	2	1	1	328	35.873	6.76	Not Found	Not Found	High	Not Found	Not Found	Not Found	Not Found	High	Not Found	Not Found	Not Found	Not Found				2600000					5400000					0.179	4.22095	1
FALSE	High	Master Protein	B4FY74	Alpha/beta-Hydrolases superfamily protein OS=Zea mays OX=4577 GN=103653383 PE=2 SV=1	0	22.4165	20.0758	4	27	4	1	264	28.639	6.79	High	High	High	High	High	High	High	High	High	High	Not Found	High		2800000	2100000	5700000	860000		1700000	9700000	12000000	9700000			8500000	0.968	68.6904	4
FALSE	High	Master Protein	A0A1D6MV47	Alpha/beta-Hydrolases superfamily protein OS=Zea mays OX=4577 GN=ZEAMMB73_Zm00001d041217 PE=4 SV=1	0	32.4585	27.1605	8	49	5	1	324	35.775	5.82	High	High	High	Not Found	High	High	Not Found	High	Not Found	High	Not Found	High		2500000	4700000	2800000		1300000	2500000		10000000		2200000		12000000	1.818	92.1792	8
FALSE	High	Master Protein	C0PJN3	Alpha/beta-Hydrolases superfamily protein OS=Zea mays OX=4577 GN=ZEAMMB73_Zm00001d044288 PE=2 SV=1	0.0001434	4.62816	4.77941	1	7	1	1	272	30.108	6.23	High	Not Found	Not Found	Not Found	High	High	Not Found	High	High	High	Not Found	High		880000				39000			260000		72000		240000	0.274	0	1
FALSE	High	Master Protein	A0A1D6NNV9	Alpha/beta-Hydrolases superfamily protein OS=Zea mays OX=4577 GN=ZEAMMB73_Zm00001d044575 PE=4 SV=1	0	102.785	38.7324	7	89	7	1	284	30.726	7.2	High	High	High	High	High	High	High	High	High	High	High	High		100000000	31000000	27000000	17000000	11000000	33000000	120000000	150000000	200000000	25000000	11000000	130000000	6.356	319.217	7
FALSE	Medium	Master Protein	A0A1D6Q835	Alpha/beta-Hydrolases superfamily protein OS=Zea mays OX=4577 GN=ZEAMMB73_Zm00001d051567 PE=4 SV=1	0.0467599	1.74112	4.82234	1	1	1	1	394	42.856	7.88	Not Found	Not Found	Not Found	Not Found	Not Found	Not Found	Not Found	High	Not Found	Not Found	Not Found	Not Found														0.116	2.36147	1
FALSE	High	Master Protein	A0A096R382	Alpha-1,4 glucan phosphorylase OS=Zea mays OX=4577 GN=100170240 PE=3 SV=1	0	134.845	36.1789	24	101	24	1	984	109.639	5.55	High	High	High	High	High	High	High	High	High	High	High	High		28000000	2300000	11000000	640000	3000000	2600000	55000000	85000000	23000000	2900000	850000	8800000	2.227	263.18	24
FALSE	High	Master Protein	B5AMJ8	Alpha-1,4 glucan phosphorylase OS=Zea mays OX=4577 GN=100285259 PE=2 SV=1	0	220.841	46.8974	32	206	32	1	838	94.393	7.28	High	High	High	High	High	High	High	High	High	High	High	High		96000000	59000000	77000000	1300000	11000000	730000	100000000	190000000	200000000	2400000	900000	12000000	5.918	624.96	32
FALSE	Medium	Master Protein	A0A1D6I3N3	Alpha-amylase OS=Zea mays OX=4577 GN=100273029 PE=3 SV=1	0.0199191	2.23575	3.69515	1	2	1	1	433	47.622	5.15	Not Found	Not Found	Not Found	Not Found	High	High	Not Found	Not Found	Not Found	Not Found	Not Found	Not Found						1300000	1100000							0.096	4.15838	1
FALSE	High	Master Protein	B4FYM6	Alpha-amylase OS=Zea mays OX=4577 GN=100283908 PE=2 SV=1	0	38.3398	22.6636	6	33	6	1	428	47.323	5.47	High	Not Found	High	High	High	High	High	High	High	High	High	High		4200000		1800000	1300000	1400000	900000	1800000	17000000	18000000	1300000	740000	14000000	0.905	69.4592	6
FALSE	High	Master Protein	P13867	Alpha-amylase/trypsin inhibitor OS=Zea mays OX=4577 PE=1 SV=1	0	70.7171	53.3981	10	179	2	1	206	22.06	7.78	High	High	High	High	High	High	High	High	High	High	High	High		87000000	72000000	96000000	24000000	68000000	69000000	140000000	350000000	240000000	160000000	50000000	360000000	7.254	496.37	10
FALSE	High	Master Protein	C0PAL4	Alpha-galactosidase OS=Zea mays OX=4577 GN=ZEAMMB73_Zm00001d023715 PE=2 SV=1	0	12.3943	8.38509	3	19	3	1	644	72.518	6.98	High	High	High	High	High	High	High	High	High	High	High	High		4700000	1200000	6200000	910000	980000	2000000	4200000	13000000	6100000	1400000	690000	820000	0.179	52.8814	3
FALSE	High	Master Protein	A0A1D6KS88	Alpha-galactosidase OS=Zea mays OX=4577 GN=ZEAMMB73_Zm00001d032605 PE=3 SV=1	0	7.15562	5.68182	2	7	1	1	352	38.58	6.09	Not Found	Not Found	High	Not Found	Not Found	Not Found	Not Found	Not Found	Not Found	Not Found	Not Found	Not Found				2500000										0.212	17.8596	2
FALSE	High	Master Protein	A0A1D6MYU4	Alpha-galactosidase OS=Zea mays OX=4577 GN=ZEAMMB73_Zm00001d041861 PE=3 SV=1	0	13.7841	4.63183	3	19	2	1	842	92.087	9.07	Not Found	Not Found	High	High	High	High	Not Found	High	High	High	High	High				5200000	1300000	1700000	1600000		10000000	13000000	1200000	430000	6200000	0.131	52.1175	3
FALSE	High	Master Protein	A0A1D6LTL9	Alpha-glucan water dikinase 1 chloroplastic OS=Zea mays OX=4577 GN=100381411 PE=4 SV=1	0	55.4985	10.8918	12	27	12	1	1469	163.86	5.96	High	High	High	Not Found	Not Found	Not Found	High	High	High	Not Found	Not Found	Not Found		5900000	4800000	3800000				13000000	24000000	22000000				0.357	64.0661	12
FALSE	High	Master Protein	A0A1D6NQF1	Alpha-L-arabinofuranosidase 1 OS=Zea mays OX=4577 GN=ZEAMMB73_Zm00001d044648 PE=4 SV=1	0	59.7629	21.6255	11	45	11	1	689	76.022	5.74	High	High	High	High	High	Not Found	High	High	High	Not Found	Not Found	High		18000000	2500000	5800000	1300000	1200000		13000000	31000000	23000000			4500000	1.438	105.308	11
FALSE	Medium	Master Protein	A0A1D6E3G0	Alpha-L-fucosidase 1 OS=Zea mays OX=4577 GN=100192871 PE=4 SV=1	0.0467599	1.73212	1.53846	1	2	1	1	650	72.513	5.52	Not Found	Not Found	Not Found	High	High	Not Found	Not Found	Not Found	Not Found	Not Found	Not Found	Not Found					1300000	2800000								0.075	3.78697	1
FALSE	High	Master Protein	B4FZ87	Alpha-L-fucosidase 2 OS=Zea mays OX=4577 GN=606473 PE=2 SV=1	0	23.5244	15.1515	5	24	5	1	396	42.653	7.37	High	High	High	High	High	High	High	High	High	High	High	High		10000000		7400000	1100000	2500000	3100000	11000000	31000000	13000000	4300000	970000	19000000	1.069	64.6914	5
FALSE	High	Master Protein	A0A1D6KCI9	Alpha-L-fucosidase 2 OS=Zea mays OX=4577 GN=ZEAMMB73_Zm00001d030471 PE=4 SV=1	0	23.9559	10.3675	5	18	5	1	762	84.89	6.15	High	High	High	Not Found	High	Not Found	High	High	High	Not Found	Not Found	High		2000000	1400000	320000		690000		3200000	2600000	7600000			3300000	0.438	35.9294	5
FALSE	High	Master Protein	A0A1D6KBR7	Alpha-mannosidase OS=Zea mays OX=4577 GN=103638195 PE=3 SV=1	0	21.031	8.93744	5	21	5	1	1007	111.874	6.71	Not Found	High	High	High	High	High	High	High	High	High	High	High			2300000	4400000	2500000	4000000	1900000	10000000	9600000	6900000	5500000	1200000	18000000	0.271	63.7531	5
FALSE	High	Master Protein	A0A1D6F5T2	Alpha-mannosidase OS=Zea mays OX=4577 GN=542217 PE=3 SV=1	0	178.728	27.9937	30	188	30	1	1261	139.856	6.19	High	High	High	High	High	High	High	High	High	High	High	High		57000000	25000000	51000000	8100000	12000000	7500000	94000000	150000000	150000000	23000000	5200000	34000000	2.765	498.615	30
FALSE	High	Master Protein	A0A1D6PZ82	Alpha-soluble NSF attachment protein 2 OS=Zea mays OX=4577 GN=100282813 PE=4 SV=1	0	68.1682	39.0805	11	84	11	1	348	38.662	5.66	High	High	High	High	High	High	High	High	High	High	High	High		35000000	3800000	14000000	3800000	4300000	12000000	26000000	40000000	27000000	9000000	2200000	48000000	1.683	241.215	11
FALSE	High	Master Protein	A0A1D6L3U6	Aluminum induced protein with YGL and LRDR motifs OS=Zea mays OX=4577 GN=103643996 PE=4 SV=1	0	128.214	74.1176	12	174	12	1	255	26.882	6.52	High	High	High	High	High	High	High	High	High	High	High	High	Acetyl [N-Term]	42000000	29000000	39000000	6400000	11000000	24000000	65000000	110000000	83000000	24000000	7400000	75000000	16.783	564.835	12
FALSE	High	Master Protein	K7V2C1	Aluminum induced protein with YGL and LRDR motifs OS=Zea mays OX=4577 GN=ZEAMMB73_Zm00001d052493 PE=4 SV=1	0	51.4689	20.4301	4	47	1	1	279	29.281	8.16	Not Found	Not Found	Not Found	Not Found	Not Found	High	Not Found	Not Found	Not Found	Not Found	Not Found	Not Found							790000							2.162	183.012	4
FALSE	High	Master Protein	C4J9Y2	Aluminum-induced protein homolog1 OS=Zea mays OX=4577 GN=100502283 PE=2 SV=1	0	90.854	44.5378	7	102	4	1	238	25.324	6.28	High	High	High	High	High	High	High	High	High	High	High	High	Acetyl [N-Term]	43000000	21000000	39000000	6700000	12000000	17000000	43000000	54000000	40000000	18000000	2700000	56000000	6.017	382.612	7
FALSE	High	Master Protein	C4IZS6	Amidase 1 OS=Zea mays OX=4577 GN=100384731 PE=2 SV=1	0	6.2598	3.82883	1	1	1	1	444	47.238	6.6	Not Found	Not Found	Not Found	Not Found	Not Found	Not Found	Not Found	Not Found	High	Not Found	Not Found	Not Found										1100000				0.093	3.39098	1
FALSE	High	Master Protein	A0A1D6M5J5	Amidophosphoribosyltransferase OS=Zea mays OX=4577 GN=103630426 PE=3 SV=1	0	41.6245	24.6777	9	28	2	1	543	58.346	7.36	Not Found	High	Not Found	Not Found	High	Not Found	Not Found	High	Not Found	Not Found	High	Not Found			1800000			2100000			14000000			1400000		1.054	69.0495	9
FALSE	High	Master Protein	K7VV41	Amidophosphoribosyltransferase OS=Zea mays OX=4577 GN=103635621 PE=3 SV=1	0	37.095	23.1481	8	28	1	1	540	58.058	7.27	High	Not Found	Not Found	Not Found	Not Found	Not Found	High	High	Not Found	Not Found	Not Found	High								3700000	11000000				12000000	0.874	72.5273	8
FALSE	High	Master Protein	A0A096SGQ3	Amine oxidase OS=Zea mays OX=4577 GN=100383438 PE=3 SV=1	0	9.13948	4.61538	2	6	2	1	780	86.38	7.24	High	Not Found	High	Not Found	Not Found	Not Found	High	High	High	Not Found	Not Found	Not Found		1800000		1500000				1800000	1800000	1400000				0.103	16.1314	2
FALSE	High	Master Protein	K7U2E4	Amine oxidase OS=Zea mays OX=4577 GN=103641531 PE=3 SV=1	0	22.1159	10.2151	6	20	6	1	744	82.938	6.51	High	High	High	Not Found	Not Found	Not Found	High	High	High	Not Found	Not Found	High		2400000	1800000	5900000				1800000	22000000	10000000			1700000	0.468	42.5258	6
FALSE	High	Master Protein	B6TFZ9	Amino acid selective channel protein OS=Zea mays OX=4577 GN=100278827 PE=2 SV=1	0	67.8414	50	5	33	5	1	146	15.46	8.97	High	High	High	High	Not Found	High	High	High	Not Found	High	High	High		19000000	4200000	14000000	440000		1600000	5400000	7300000		1900000		23000000	11.915	105.799	5
FALSE	High	Master Protein	A0A1D6KJ07	Aminoacylase-1 OS=Zea mays OX=4577 GN=ZEAMMB73_Zm00001d031473 PE=4 SV=1	0	80.2301	58.9686	17	93	16	1	446	48.989	5.48	High	High	High	High	High	High	High	High	High	High	High	High		30000000	11000000	22000000	4400000	7300000	18000000	22000000	28000000	28000000	23000000	12000000	59000000	4.179	198.446	17
FALSE	High	Master Protein	C0P9J6	Aminoaldehyde dehydrogenase 1 OS=Zea mays OX=4577 GN=AMADH1 PE=1 SV=1	0	153.215	59.802	19	157	5	1	505	54.878	5.45	High	High	High	High	High	Not Found	High	High	High	High	High	High		24000000	7800000	17000000	5200000	1100000		47000000	94000000	21000000	16000000	4400000	54000000	8.152	515.265	19
FALSE	High	Master Protein	A0A1D6KPH6	Aminoaldehyde dehydrogenase 1b OS=Zea mays OX=4577 GN=ZEAMMB73_Zm00001d032257 PE=3 SV=1	0	144.564	55.7312	17	155	3	1	506	55.045	5.33	High	High	High	High	High	Not Found	High	High	High	High	High	High		44000000	12000000	21000000	1800000	6600000		36000000	46000000	110000000	8100000	16000000	87000000	8.12	507.461	17
FALSE	High	Master Protein	B6TQ06	Aminomethyltransferase OS=Zea mays OX=4577 GN=100279332 PE=2 SV=1	0	46.2606	27.8729	8	38	8	1	409	44.007	8.16	High	High	High	High	High	High	High	High	High	High	High	High		2400000	4000000	3400000	1100000	700000	4400000	5700000	14000000	10000000	3500000	1200000	5800000	1.154	103.816	8
FALSE	High	Master Protein	K7VSJ5	Aminomethyltransferase OS=Zea mays OX=4577 GN=ZEAMMB73_Zm00001d045436 PE=4 SV=1	0	161.168	68.932	22	239	22	1	412	44.856	6.92	High	High	High	High	High	High	High	High	High	High	High	High		99000000	71000000	94000000	19000000	32000000	51000000	110000000	190000000	220000000	56000000	26000000	190000000	16.783	650.317	22
FALSE	Medium	Master Protein	A0A1D6IUP7	Aminopeptidase OS=Zea mays OX=4577 GN=100193553 PE=4 SV=1	0.0133358	2.4618	1.59363	1	1	1	1	502	58.522	6.76	Not Found	Not Found	Not Found	Not Found	Not Found	Not Found	High	Not Found	Not Found	Not Found	Not Found	Not Found								3100000						0.072	1.75024	1
FALSE	High	Master Protein	A0A1D6H703	Aminopeptidase OS=Zea mays OX=4577 GN=ZEAMMB73_Zm00001d016373 PE=3 SV=1	0	198.157	34.8123	25	203	25	1	879	98.823	5.62	High	High	High	High	High	High	High	High	High	High	High	High		120000000	75000000	79000000	1300000	6600000	3900000	140000000	170000000	160000000	4800000	1400000	28000000	3.448	595.259	25
FALSE	High	Master Protein	A0A1D6KPN1	Aminopeptidase OS=Zea mays OX=4577 GN=ZEAMMB73_Zm00001d032282 PE=3 SV=1	0	81.7797	25.7991	19	75	19	1	876	98.341	5.1	High	High	High	Not Found	High	Not Found	High	High	High	Not Found	Not Found	High		23000000	9500000	10000000		1200000		21000000	37000000	38000000			7500000	1.276	174.358	19
FALSE	High	Master Protein	C0P7J4	Aminopeptidase P1 OS=Zea mays OX=4577 GN=100273786 PE=2 SV=1	0	97.3174	35	17	93	17	1	640	71.375	6.11	High	High	High	High	High	High	High	High	High	Not Found	Not Found	High		33000000	19000000	29000000	310000	8400000	1200000	27000000	96000000	39000000			4500000	3.084	233.504	17
FALSE	Medium	Master Protein	A0A1D6K3R8	Aminotransferase, class IV family protein OS=Zea mays OX=4577 GN=ZEAMMB73_Zm00001d029231 PE=4 SV=1	0.0395033	1.82304	5.24194	1	2	1	1	248	27.722	8.69	Not Found	Not Found	High	Not Found	Not Found	Not Found	Not Found	Not Found	High	Not Found	Not Found	Not Found				5100000						5600000				0.179	2.04379	1
FALSE	High	Master Protein	B6ST13	AMP binding protein OS=Zea mays OX=4577 GN=100281193 PE=2 SV=1	0	5.90344	2.21843	1	1	1	1	586	62.103	6.98	Not Found	Not Found	Not Found	Not Found	Not Found	Not Found	Not Found	High	Not Found	Not Found	Not Found	Not Found									5700000					0.086	2.73946	1
FALSE	High	Master Protein	A0A1D6IP63	AMP deaminase OS=Zea mays OX=4577 GN=100275036 PE=4 SV=1	0	37.7467	17.6331	11	31	11	1	845	97.023	6.7	High	High	High	Not Found	Not Found	Not Found	High	High	High	High	Not Found	Not Found		4500000	2600000	4400000				4900000	11000000	10000000				0.66	65.4836	11
FALSE	High	Master Protein	B6SS27	AMP-binding protein OS=Zea mays OX=4577 GN=100281089 PE=2 SV=1	0	19.3649	12.7148	7	19	7	1	582	63.198	8.02	High	High	High	High	High	Not Found	High	High	Not Found	Not Found	Not Found	Not Found		5600000	4700000	1700000	380000	270000		16000000	7600000					0.655	38.2676	7
FALSE	High	Master Protein	A0A1D6DTM4	Anamorsin homolog OS=Zea mays OX=4577 GN=103645768 PE=3 SV=1	0	69.8243	57.2368	10	84	3	1	304	32.153	5.34	High	High	High	High	High	High	High	High	High	High	High	High		8800000	3400000	7100000	690000	1800000	3500000	3900000	12000000	12000000	2100000	760000	11000000	3.281	240.639	10
FALSE	High	Master Protein	B6TB21	Anamorsin homolog OS=Zea mays OX=4577 PE=2 SV=1	0	76.9623	65.7795	10	85	3	1	263	27.47	5.29	High	High	High	High	High	High	High	High	High	High	High	High		24000000	12000000	25000000	4800000	10000000	16000000	35000000	72000000	85000000	12000000	8300000	63000000	4.817	235.027	10
FALSE	High	Master Protein	B6TNC0	Ankyrin repeat domain-containing protein 2 OS=Zea mays OX=4577 GN=100502367 PE=2 SV=1	0	15.7679	14.8607	3	15	1	1	323	34.842	4.53	Not Found	Not Found	Not Found	Not Found	Not Found	Not Found	High	Not Found	Not Found	Not Found	Not Found	Not Found								5800000						0.719	26.6415	3
FALSE	High	Master Protein	B4G137	Ankyrin repeat domain-containing protein 2A OS=Zea mays OX=4577 GN=100274450 PE=2 SV=1	0	35.6237	29.8507	7	24	5	1	335	36.227	4.61	Not Found	Not Found	Not Found	Not Found	Not Found	Not Found	High	High	Not Found	High	Not Found	Not Found								16000000	17000000		3500000			1.31	50.0903	7
FALSE	High	Master Protein	B4FKR4	Ankyrin repeat family protein OS=Zea mays OX=4577 GN=100281249 PE=2 SV=1	0	21.8736	23.2082	4	30	4	1	293	31.393	7.53	High	High	High	High	High	High	High	High	High	High	High	High		4800000	1800000	4400000	1500000	1300000	1200000	8100000	12000000	4700000	2400000	460000	11000000	0.778	83.9909	4
FALSE	High	Master Protein	K7VIL9	Ankyrin-1 OS=Zea mays OX=4577 GN=100280256 PE=4 SV=1	0	54.0441	32.6754	9	40	9	1	456	48.466	5.19	High	High	High	High	High	High	Not Found	High	High	High	High	High		18000000	7000000	14000000	1400000		8500000		31000000	15000000	6800000	4600000	29000000	1.424	116.935	9
FALSE	High	Master Protein	A0A0B4J337	Annexin OS=Zea mays OX=4577 GN=100193535 PE=2 SV=1	0	13.8889	16.4557	4	7	1	1	316	35.819	8.79	Not Found	Not Found	High	Not Found	Not Found	Not Found	Not Found	Not Found	Not Found	Not Found	Not Found	Not Found				1700000										0.823	10.5836	4
FALSE	High	Master Protein	B4FY63	Annexin OS=Zea mays OX=4577 GN=100283225 PE=2 SV=1	0	44.9861	37.6582	9	30	6	1	316	35.847	8.65	High	High	High	High	High	High	High	High	High	High	Not Found	High		3100000		4500000	600000	1100000	1200000	3500000	3500000	3500000	2400000		9500000	2.675	67.0385	9
FALSE	High	Master Protein	A0A096QXB7	Annexin OS=Zea mays OX=4577 GN=Ann7 PE=2 SV=1	0	85.6373	51.4706	15	129	14	1	340	38.227	8.03	High	High	High	High	High	High	High	High	High	High	High	High		40000000	15000000	35000000	4700000	9300000	25000000	32000000	52000000	60000000	20000000	4900000	130000000	4.623	290.801	15
FALSE	High	Master Protein	A0A1D6HKP7	Annexin OS=Zea mays OX=4577 GN=ZEAMMB73_Zm00001d018090 PE=3 SV=1	0	17.3664	14.1119	5	23	4	1	411	45.399	7.87	High	Not Found	Not Found	Not Found	Not Found	High	Not Found	Not Found	High	High	Not Found	High		16000000					5100000						14000000	0.616	48.9	5
FALSE	High	Master Protein	A0A1D6GZH5	Anthranilate phosphoribosyltransferase OS=Zea mays OX=4577 GN=ZEAMMB73_Zm00001d015135 PE=4 SV=1	0	11.4819	6.58784	3	7	3	1	592	63.979	7.27	Not Found	Not Found	High	High	Not Found	High	Not Found	High	High	High	Not Found	High				4300000	130000		1100000						4000000	0.199	21.269	3
FALSE	High	Master Protein	B4F8P4	Anthranilate synthase alpha subunit 2 chloroplastic OS=Zea mays OX=4577 GN=606722 PE=2 SV=1	0	28.5068	15.5629	7	30	6	1	604	66.627	7.27	High	High	High	High	High	High	High	High	High	High	High	High		3300000	3000000	3700000	550000	1100000	620000	4900000	13000000	6400000	1300000	350000	1300000	0.496	64.0738	7
FALSE	High	Master Protein	A0A1D6LA98	Anthranilate synthase alpha subunit 2 chloroplastic OS=Zea mays OX=4577 GN=ZEAMMB73_Zm00001d034713 PE=4 SV=1	0	6.57861	3.94737	2	8	1	1	608	68.414	7.12	High	Not Found	Not Found	Not Found	Not Found	Not Found	Not Found	Not Found	Not Found	Not Found	Not Found	Not Found		3300000												0.113	10.9622	2
FALSE	High	Master Protein	A0A1D6L291	Anthranilate synthase beta subunit 1 chloroplastic OS=Zea mays OX=4577 GN=100383739 PE=4 SV=1	0.00508235	3.08181	3.26087	1	4	1	1	276	31.169	6.84	Not Found	Not Found	Not Found	Not Found	Not Found	Not Found	Not Found	High	High	High	Not Found	High									5200000	2400000	1800000		2600000	0.116	4.06618	1
FALSE	High	Master Protein	A0A1D6E923	Anthranilate synthase homolog1 OS=Zea mays OX=4577 GN=542286 PE=4 SV=1	0	15.1508	21.3523	5	24	5	1	281	30.107	6.73	High	High	High	High	High	High	High	High	High	High	High	High		8800000	5600000	5100000	760000	2900000	4000000	9200000	20000000	14000000	3300000	970000	12000000	1.276	39.7971	5
FALSE	High	Master Protein	B6SLF6	Antimicrobial peptide MBP-1 OS=Zea mays OX=4577 GN=100274918 PE=2 SV=1	0	50.1797	17.3028	8	73	8	1	393	45.967	7.02	High	High	High	High	High	High	High	High	High	High	High	High		43000000	30000000	46000000	6600000	6300000	9400000	29000000	64000000	33000000	13000000	2600000	67000000	1.754	147.431	8
FALSE	High	Master Protein	A0A1D6LLN3	AP-1 complex subunit gamma OS=Zea mays OX=4577 GN=100501945 PE=3 SV=1	0	14.4618	4.74614	4	10	4	1	906	99.112	6.15	High	High	High	Not Found	Not Found	Not Found	High	High	High	Not Found	Not Found	Not Found		1600000	1800000	5000000				4600000	3800000	7700000				0.207	23.7628	4
FALSE	High	Master Protein	B4FQ20	AP-1 complex subunit mu-2 OS=Zea mays OX=4577 GN=100272707 PE=2 SV=1	0	9.22775	8.39161	3	4	3	1	429	49.016	6.58	High	Not Found	High	High	Not Found	Not Found	Not Found	High	Not Found	Not Found	Not Found	Not Found		2400000		4800000	270000				14000000					0.292	9.77695	3
FALSE	High	Master Protein	A0A1D6PL97	AP-2 complex subunit alpha OS=Zea mays OX=4577 GN=100384187 PE=3 SV=1	0	7.47506	2.34742	2	2	2	1	1065	119.236	6.18	Not Found	Not Found	Not Found	Not Found	Not Found	Not Found	High	High	Not Found	Not Found	Not Found	Not Found									5100000					0.072	4.64148	2
FALSE	High	Master Protein	A0A060D6C7	AP2-EREBP transcription factor (Fragment) OS=Zea mays OX=4577 GN=EREB82 PE=4 SV=1	0	6.14062	4.34783	1	5	1	1	322	34.345	9.23	Not Found	Not Found	High	High	Not Found	Not Found	Not Found	Not Found	Not Found	High	High	High											1900000	660000	11000000	0.155	12.4696	1
FALSE	High	Master Protein	A0A1D6N3A1	AP-4 complex subunit epsilon OS=Zea mays OX=4577 GN=100383591 PE=3 SV=1	0	26.4401	6.48816	5	14	5	1	971	105.578	5.76	High	High	High	Not Found	Not Found	Not Found	Not Found	High	High	Not Found	Not Found	Not Found		1000000	1700000	1900000					4200000	3300000				0.292	32.6243	5
FALSE	High	Master Protein	A0A1D6E566	AP-4 complex subunit mu OS=Zea mays OX=4577 GN=103646175 PE=3 SV=1	0	28.1453	17.7384	7	36	7	1	451	50.506	6.58	High	High	High	High	High	Not Found	High	High	High	High	Not Found	High		5500000	5400000	5100000	1200000	1700000		9800000	15000000	5900000	2100000		8100000	0.711	90.5414	7
FALSE	High	Master Protein	A0A1D6H397	Apoptosis inhibitory protein 5 (API5) OS=Zea mays OX=4577 GN=ZEAMMB73_Zm00001d015703 PE=4 SV=1	0	37.1304	22.0779	8	74	3	1	385	43.577	5.77	High	High	High	High	High	High	High	High	High	High	High	High		6700000	5100000	8300000		2200000	2000000	6600000	14000000	10000000	3900000	1000000	9300000	1.096	180.333	8
FALSE	High	Master Protein	A0A1D6QNM9	Apoptosis inhibitory protein 5 (API5) OS=Zea mays OX=4577 GN=ZEAMMB73_Zm00001d053286 PE=4 SV=1	0	49.4809	25.1599	11	81	6	1	469	52.564	9.47	High	High	High	High	High	Not Found	High	High	High	Not Found	High	High		8600000	4000000	6100000	1800000	870000		7500000	25000000	20000000		750000	14000000	1.412	194.319	11
FALSE	High	Master Protein	B6TM55	APx1-Cytosolic Ascorbate Peroxidase OS=Zea mays OX=4577 GN=103639279 PE=2 SV=1	0	60.9068	47.2	9	54	1	1	250	27.291	5.83	Not Found	Not Found	High	High	High	High	High	High	High	High	High	High				2600000	2200000	2100000	5300000	23000000	23000000	21000000		2200000	22000000	4.456	134.779	9
FALSE	Medium	Master Protein	C4J9K0	APx3-Peroxisomal Ascorbate Peroxidase OS=Zea mays OX=4577 GN=ZEAMMB73_Zm00001d025047 PE=2 SV=1	0.0135841	2.41005	3.89105	1	1	1	1	257	28.623	6.54	Not Found	Not Found	Not Found	Not Found	Not Found	High	Not Found	Not Found	Not Found	Not Found	Not Found	Not Found							960000							0.122	1.89886	1
FALSE	High	Master Protein	A0A1D6PRL0	Apyrase 1 OS=Zea mays OX=4577 GN=100381419 PE=3 SV=1	0	17.1566	10.7143	4	16	4	1	476	51.765	9.39	Not Found	Not Found	High	High	Not Found	High	High	High	High	High	High	High				7900000	910000		1300000	7800000	15000000	7400000	320000	340000	4000000	0.445	37.8633	4
FALSE	High	Master Protein	B4FQW8	Aquaporin PIP1-2 OS=Zea mays OX=4577 GN=ZEAMMB73_Zm00001d017526 PE=2 SV=1	0	15.6912	28.3737	5	10	1	1	289	30.79	8.84	High	High	High	Not Found	Not Found	Not Found	Not Found	High	Not Found	Not Found	Not Found	Not Found	Acetyl [N-Term]	4200000	4600000	3800000					5400000					1.848	21.3004	5
FALSE	High	Master Protein	Q9AQU5	Aquaporin PIP1-3/PIP1-4 OS=Zea mays OX=4577 GN=PIP1-3 PE=2 SV=1	0	12.5074	29.1096	5	7	1	1	292	30.978	8.63	Not Found	High	Not Found	Not Found	Not Found	Not Found	Not Found	Not Found	Not Found	Not Found	Not Found	Not Found	Acetyl [N-Term]													1.848	13.1229	5
FALSE	High	Master Protein	B4FA22	Aquaporin PIP2-1 OS=Zea mays OX=4577 GN=ZEAMMB73_Zm00001d019563 PE=2 SV=1	0	74.6103	43.7931	7	53	3	1	290	30.196	7.84	High	High	High	High	High	Not Found	High	High	High	High	Not Found	Not Found		52000000		18000000	3900000	3300000		34000000	54000000	29000000	8400000			9	170.154	7
FALSE	High	Master Protein	Q9ATM8	Aquaporin PIP2-2 OS=Zea mays OX=4577 GN=PIP2-2 PE=2 SV=1	0	41.492	31.8493	5	38	2	1	292	30.241	8.15	High	High	High	High	High	High	High	High	High	High	High	High		69000000	23000000	34000000	4700000	8200000	3800000	46000000	76000000	45000000	6000000	3200000	12000000	3.329	113.918	5
FALSE	High	Master Protein	Q9ATM6	Aquaporin PIP2-4 OS=Zea mays OX=4577 GN=PIP2-4 PE=1 SV=1	0	7.75722	8.68056	2	12	1	1	288	30.303	7.01	Not Found	Not Found	Not Found	Not Found	Not Found	Not Found	High	Not Found	Not Found	Not Found	Not Found	Not Found														0.585	37.4895	2
FALSE	High	Master Protein	O64964	Aquaporin TIP1-1 OS=Zea mays OX=4577 GN=TIP1-1 PE=2 SV=1	0	18.3081	6.4	1	17	1	1	250	25.804	6.51	High	High	High	High	High	High	High	High	High	High	High	High		150000000	150000000	130000000	21000000	32000000	7400000	240000000	210000000	170000000	25000000	5100000	51000000	4.623	45.797	1
FALSE	High	Master Protein	B6SI09	Aquaporin TIP3.1 OS=Zea mays OX=4577 GN=100280539 PE=2 SV=1	0	55.7566	29.9625	4	41	4	1	267	27.266	9.73	High	High	High	High	High	High	High	High	High	High	High	High		150000000	29000000	66000000	13000000	16000000	15000000	78000000	150000000	73000000	25000000	6700000	45000000	4.012	157.415	4
FALSE	High	Master Protein	Q9ATL7	Aquaporin TIP3-1 OS=Zea mays OX=4577 GN=TIP3-1 PE=2 SV=1	0	37.5833	20.9924	3	41	3	1	262	27.185	8.5	High	High	High	High	High	High	High	High	High	High	High	High		49000000	58000000	64000000	9400000	26000000	18000000	130000000	110000000	59000000	17000000	10000000	64000000	3.642	113.007	3
FALSE	High	Master Protein	B4FTQ1	Arginase 1 mitochondrial OS=Zea mays OX=4577 GN=ZEAMMB73_Zm00001d024908 PE=2 SV=1	0	126.645	70.2941	15	145	15	1	340	36.932	6.39	High	High	High	High	High	High	High	High	High	High	High	High		65000000	35000000	67000000	9100000	16000000	27000000	74000000	140000000	130000000	24000000	11000000	110000000	16.783	391.571	15
FALSE	High	Master Protein	C0PF72	Arginine biosynthesis bifunctional protein ArgJ, chloroplastic OS=Zea mays OX=4577 PE=2 SV=1	0	33.0334	17.2414	4	23	4	1	464	47.922	6.89	High	High	High	High	Not Found	High	High	High	High	High	High	High		6800000	4300000	6500000	760000		5400000	8700000	11000000	8100000		1500000	15000000	0.616	73.6171	4
FALSE	High	Master Protein	Q6IVD5	Arginine/serine-rich splicing factor 1 OS=Zea mays OX=4577 GN=SRP1 PE=2 SV=1	7.44435e-05	4.89	8.75	2	3	2	1	240	27.901	9.94	High	Not Found	Not Found	High	Not Found	High	Not Found	Not Found	Not Found	Not Found	Not Found	Not Found		8700000					3500000							0.292	6.48574	2
FALSE	High	Master Protein	B4F7Z5	Arginine/serine-rich splicing factor RSZ28I OS=Zea mays OX=4577 GN=RSZ28 PE=2 SV=1	0	19.7323	13.834	3	28	1	1	253	28.267	11.52	Not Found	Not Found	Not Found	Not Found	Not Found	High	Not Found	Not Found	Not Found	Not Found	Not Found	High													1100000	0.585	91.1525	3
FALSE	High	Master Protein	B4F8E1	Arginine/serine-rich splicing factor SCL25B transcript IV OS=Zea mays OX=4577 GN=SCL25B PE=2 SV=1	0	24.0613	27.7512	5	41	5	1	209	24.573	10.78	High	High	High	High	High	High	High	High	High	High	High	High		23000000	10000000	15000000	2900000	5700000	7100000	27000000	37000000	46000000	8100000	4200000	45000000	1.254	109.146	5
FALSE	High	Master Protein	A0A1D6LYR0	Arginine--tRNA ligase chloroplastic/mitochondrial OS=Zea mays OX=4577 GN=100273441 PE=3 SV=1	0	96.0931	31.8248	18	130	18	1	685	76.402	7.43	High	High	High	High	High	High	High	High	High	High	High	High		26000000	14000000	21000000	2900000	6300000	2800000	24000000	43000000	43000000	7100000	1600000	16000000	1.873	331.493	18
FALSE	High	Master Protein	B4FAV4	Argininosuccinate lyase OS=Zea mays OX=4577 GN=100191977 PE=2 SV=1	0	91.8967	44.7674	17	110	17	1	516	57.507	6.1	High	High	High	High	High	High	High	High	High	High	High	High		19000000	11000000	21000000	4100000	7500000	3000000	26000000	45000000	38000000	9600000	1700000	43000000	2.594	283.638	17
FALSE	High	Master Protein	K7TZ51	Argininosuccinate synthase chloroplastic OS=Zea mays OX=4577 GN=100274106 PE=3 SV=1	0	111.636	44.0748	18	153	18	1	481	52.507	7.66	High	High	High	High	High	High	High	High	High	High	High	High		35000000	18000000	31000000	5500000	8300000	12000000	41000000	100000000	80000000	11000000	6100000	69000000	3.354	397.291	18
FALSE	High	Master Protein	A0A1D6FWE3	Argonaute1 OS=Zea mays OX=4577 GN=ZEAMMB73_Zm00001d011096 PE=3 SV=1	0	45.8628	12.9061	12	39	4	1	1108	121.451	9.45	High	High	High	Not Found	Not Found	Not Found	High	High	High	Not Found	Not Found	Not Found		2600000	1000000	3300000				6500000	10000000	2800000				0.642	79.3177	12
FALSE	High	Master Protein	A0A1D6MEK7	Argonaute104 OS=Zea mays OX=4577 GN=100383316 PE=4 SV=1	0	26.0884	11.1472	8	16	7	1	924	103.171	8.53	High	High	High	Not Found	Not Found	Not Found	High	High	High	Not Found	Not Found	Not Found			1500000	5200000				5400000	13000000	8700000				0.374	39.8637	8
FALSE	High	Master Protein	A0A1D6MQQ3	Argonaute105 OS=Zea mays OX=4577 GN=ZEAMMB73_Zm00001d040429 PE=4 SV=1	0	52.9677	18.535	13	52	1	1	901	100.782	8.97	Not Found	Not Found	High	Not Found	Not Found	Not Found	High	High	Not Found	Not Found	Not Found	Not Found				13000000				15000000	21000000					0.675	118.46	13
FALSE	High	Master Protein	A0A1D6LIA5	Argonaute1a OS=Zea mays OX=4577 GN=103629289 PE=3 SV=1	0	36.5799	10.4439	10	28	3	1	1149	126.671	9.35	High	High	Not Found	Not Found	Not Found	Not Found	High	High	High	Not Found	Not Found	Not Found		3400000						690000	2100000	9200000				0.417	62.3916	10
FALSE	High	Master Protein	A0A1D6E2V0	Argonaute1c OS=Zea mays OX=4577 GN=100304327 PE=3 SV=1	0	27.7849	11.1413	9	29	4	1	1104	122.647	9.38	Not Found	High	High	Not Found	Not Found	Not Found	Not Found	Not Found	High	Not Found	Not Found	Not Found			870000	1900000						980000				0.417	53.8885	9
FALSE	High	Master Protein	A0A1D6DZF2	Argonaute2a OS=Zea mays OX=4577 GN=ZEAMMB73_Zm00001d002316 PE=3 SV=1	0	5.46924	4.55607	2	4	2	1	856	95.427	9.2	High	Not Found	High	Not Found	Not Found	Not Found	Not Found	Not Found	Not Found	Not Found	Not Found	High		3700000		17000000									45000000	0.096	9.37742	2
FALSE	High	Master Protein	A0A1D6FB88	Argonaute4a OS=Zea mays OX=4577 GN=100381552 PE=4 SV=1	0	64.4103	24	16	57	4	1	900	100.657	9	Not Found	High	High	Not Found	Not Found	Not Found	High	High	High	Not Found	Not Found	Not Found			620000	7200000				5400000	17000000	9800000				0.887	132.61	16
FALSE	High	Master Protein	A0A1D6HL30	ARM repeat superfamily protein OS=Zea mays OX=4577 GN=100191403 PE=4 SV=1	0	11.3799	6.68016	2	6	2	1	494	52.92	5.1	High	Not Found	Not Found	Not Found	Not Found	Not Found	Not Found	High	High	High	Not Found	High		1900000							2600000	6700000	650000		2900000	0.15	17.7301	2
FALSE	High	Master Protein	B4FI21	ARM repeat superfamily protein OS=Zea mays OX=4577 GN=100194261 PE=2 SV=1	0	65.5923	39.6594	15	68	3	1	411	47.061	5.45	Not Found	Not Found	Not Found	Not Found	High	Not Found	High	Not Found	High	High	Not Found	Not Found						880000		4500000		4700000	1400000			2.562	132.897	15
FALSE	High	Master Protein	A0A1D6EGZ7	ARM repeat superfamily protein OS=Zea mays OX=4577 GN=100284266 PE=4 SV=1	0	67.7196	42.1687	16	82	4	1	415	47.666	5.67	High	Not Found	High	High	High	Not Found	High	High	High	High	High	High		9100000		9300000	970000	1900000		8100000	13000000	12000000	4800000	1100000	15000000	2.857	167.791	16
FALSE	High	Master Protein	A0A1D6IHP1	ARM repeat superfamily protein OS=Zea mays OX=4577 GN=103633334 PE=4 SV=1	0	43.7954	10.0355	8	25	8	1	1126	123.181	4.96	High	Not Found	High	Not Found	Not Found	Not Found	High	High	High	Not Found	Not Found	High		6600000		2600000				17000000	26000000	11000000				0.458	75.4918	8
FALSE	Low	Master Protein	A0A1D6ELU7	ARM repeat superfamily protein OS=Zea mays OX=4577 GN=ZEAMMB73_Zm00001d005332 PE=4 SV=1	0.0526611	1.63246	10.9524	1	1	1	1	210	23.298	6.04	High	Not Found	Not Found	Not Found	Not Found	Not Found	Not Found	Not Found	Not Found	Not Found	Not Found	Not Found		3300000												0.212	2.55565	1
FALSE	High	Master Protein	A0A1D6FRJ3	ARM repeat superfamily protein OS=Zea mays OX=4577 GN=ZEAMMB73_Zm00001d010512 PE=4 SV=1	0	22.1442	7.0922	4	16	1	1	846	92.723	4.74	Not Found	Not Found	Not Found	Not Found	Not Found	Not Found	High	High	Not Found	Not Found	Not Found	Not Found	Acetyl [N-Term]							6400000	6300000					0.233	53.6334	4
FALSE	Medium	Master Protein	A0A1D6I8D9	ARM repeat superfamily protein OS=Zea mays OX=4577 GN=ZEAMMB73_Zm00001d021120 PE=4 SV=1	0.0384593	1.84986	2.83019	1	1	1	1	424	46.38	4.96	Not Found	Not Found	High	Not Found	Not Found	Not Found	Not Found	Not Found	Not Found	Not Found	Not Found	Not Found				950000										0.105	2.06556	1
FALSE	High	Master Protein	A0A1D6M2S2	ARM repeat superfamily protein OS=Zea mays OX=4577 GN=ZEAMMB73_Zm00001d038021 PE=4 SV=1	0	36.2897	10.9215	7	25	4	1	879	96.711	4.7	High	Not Found	High	Not Found	Not Found	Not Found	High	High	High	Not Found	Not Found	Not Found		2200000		3200000				660000	9900000	6900000				0.42	79.1516	7
FALSE	High	Master Protein	A0A1D6MC44	ARM repeat superfamily protein OS=Zea mays OX=4577 GN=ZEAMMB73_Zm00001d038970 PE=4 SV=1	0	68.127	36.4504	13	88	13	1	524	57.134	5.9	High	High	High	High	High	High	High	High	High	High	High	High		35000000	14000000	18000000	3000000	5000000	2600000	28000000	34000000	50000000	15000000	2300000	63000000	2.162	199.36	13
FALSE	High	Master Protein	A0A1D6QH73	ARM repeat superfamily protein OS=Zea mays OX=4577 GN=ZEAMMB73_Zm00001d052445 PE=4 SV=1	0	7.642	2.47578	3	3	3	1	1858	204.597	6.51	Not Found	Not Found	Not Found	Not Found	Not Found	Not Found	High	High	High	Not Found	Not Found	Not Found														0.065	7.98812	3
FALSE	Medium	Master Protein	B4FY98	Arogenate dehydrogenase 1 chloroplastic OS=Zea mays OX=4577 GN=100281038 PE=2 SV=1	0.0354854	1.86742	3.05556	1	1	1	1	360	40.248	8.76	Not Found	Not Found	Not Found	Not Found	Not Found	Not Found	High	Not Found	Not Found	Not Found	Not Found	Not Found								1800000						0.101	2.16103	1
FALSE	High	Master Protein	A0A1D6I5W8	ARP protein (REF) OS=Zea mays OX=4577 GN=100381485 PE=4 SV=1	0	9.94429	5.67823	2	9	2	1	634	68.943	8.59	High	High	Not Found	Not Found	High	Not Found	High	High	High	High	Not Found	High		7200000	2500000			930000		4000000	8200000	5700000	1100000		2300000	0.129	24.2746	2
FALSE	High	Master Protein	A0A1D6E955	Arsenical pump-driving ATPase OS=Zea mays OX=4577 GN=ZEAMMB73_Zm00001d003423 PE=4 SV=1	0.000352858	4.28375	8.31169	1	1	1	1	385	42.338	8.7	Not Found	Not Found	Not Found	Not Found	Not Found	Not Found	Not Found	High	Not Found	Not Found	Not Found	Not Found														0.116	3.70491	1
FALSE	High	Master Protein	A0A1D6E954	Arsenical pump-driving ATPase OS=Zea mays OX=4577 GN=ZEAMMB73_Zm00001d003423 PE=4 SV=1	0.00402064	3.46827	5.5814	1	4	1	1	215	24.267	7.99	Not Found	Not Found	High	Not Found	Not Found	Not Found	High	High	High	Not Found	Not Found	Not Found				6200000				8200000	13000000	10000000				0.179	10.0857	1
FALSE	High	Master Protein	A0A1D6HKA8	Arsenical pump-driving ATPase OS=Zea mays OX=4577 GN=ZEAMMB73_Zm00001d018036 PE=4 SV=1	0	55.0162	31.7259	9	60	9	1	394	42.888	8.31	High	High	High	High	High	High	High	High	High	High	High	High		10000000	6600000	8700000	2200000	4100000	5500000	11000000	24000000	27000000	5100000	2000000	18000000	2.511	170.416	9
FALSE	High	Master Protein	A0A1D6JYW7	Ascorbate peroxidase homolog3 OS=Zea mays OX=4577 GN=100285887 PE=3 SV=1	0	74.6563	51.1278	10	56	2	1	266	29.155	5.82	High	Not Found	High	Not Found	High	High	High	High	High	High	High	High		4400000		27000000		2600000	3500000	1700000	12000000	3200000	4200000	1000000	1800000	5.952	151.217	10
FALSE	High	Master Protein	B4G031	Ascorbate peroxidase2 OS=Zea mays OX=4577 GN=542476 PE=2 SV=1	0	55.1586	46.4	7	33	6	1	250	27.211	5.49	High	High	High	High	High	High	High	High	High	High	High	High		22000000	1200000	14000000	2600000	4600000	4000000	22000000	10000000	13000000	5700000	3700000	11000000	1.955	92.0828	7
FALSE	High	Master Protein	A0A1D6M1U3	ASF/SF2-like pre-mRNA splicing factor SRP31 OS=Zea mays OX=4577 GN=100285019 PE=4 SV=1	0	8.9122	12.7168	4	19	1	1	346	39.318	9.38	Not Found	Not Found	Not Found	High	Not Found	Not Found	Not Found	Not Found	Not Found	High	Not Found	Not Found					3100000						12000000			0.468	15.5871	4
FALSE	High	Master Protein	Q64HC3	ASF/SF2-like pre-mRNA splicing factor SRP32 OS=Zea mays OX=4577 GN=srp32 PE=2 SV=1	0	28.2179	28.7719	7	43	4	1	285	31.619	10.33	High	High	High	High	High	High	High	High	High	High	High	High		4100000	14000000	10000000	2900000	5300000	9300000	31000000	50000000	45000000	12000000	4400000	55000000	1.738	96.7821	7
FALSE	High	Master Protein	A0A1D6FQN3	Asparagine synthetase [glutamine-hydrolyzing] 1 OS=Zea mays OX=4577 GN=ZEAMMB73_Zm00001d010355 PE=4 SV=1	0	22.7626	26.3393	6	19	1	1	224	25.26	7.49	High	Not Found	Not Found	Not Found	Not Found	Not Found	Not Found	Not Found	Not Found	Not Found	Not Found	Not Found		4300000												2.831	38.6257	6
FALSE	High	Master Protein	B4FFJ0	Asparagine synthetase OS=Zea mays OX=4577 GN=asn1 PE=2 SV=1	0	16.877	14.3824	5	7	4	1	591	66.279	6.35	Not Found	High	High	High	High	Not Found	Not Found	High	High	Not Found	Not Found	Not Found			900000		1000000	3500000			6600000					0.501	12.9361	5
FALSE	High	Master Protein	B5U8J7	Asparagine synthetase OS=Zea mays OX=4577 GN=AsnS2 PE=2 SV=1	0	75.7258	33.6634	16	74	11	1	606	67.401	6.35	High	High	High	High	High	Not Found	High	High	High	High	Not Found	High		8400000	7700000	14000000	2600000	4100000		7900000	39000000	39000000	2300000		7400000	3.417	162.224	16
FALSE	High	Master Protein	A0A1D6FII0	Asparaginyl-tRNA synthetase, cytoplasmic 3 OS=Zea mays OX=4577 GN=100281485 PE=3 SV=1	0	93.1907	37.1886	18	122	18	1	562	62.752	6.19	High	High	High	High	High	High	High	High	High	High	High	High		31000000	24000000	28000000	5300000	9500000	2900000	41000000	57000000	76000000	13000000	5400000	33000000	3.146	307.854	18
FALSE	High	Master Protein	A0A1D6HNF9	Aspartate aminotransferase chloroplastic OS=Zea mays OX=4577 GN=ZEAMMB73_Zm00001d018386 PE=4 SV=1	0	105.056	43.617	16	163	16	1	470	51.571	8.41	High	High	High	High	High	High	High	High	High	High	High	High		83000000	46000000	72000000	15000000	28000000	38000000	59000000	180000000	180000000	36000000	15000000	160000000	5.31	409.24	16
FALSE	High	Master Protein	B4FUH2	Aspartate aminotransferase OS=Zea mays OX=4577 GN=100273311 PE=2 SV=1	0	377.133	61.22	24	730	24	1	459	50.151	8.38	High	High	High	High	High	High	High	High	High	High	High	High		1400000000	670000000	900000000	260000000	440000000	420000000	1400000000	2400000000	1800000000	490000000	250000000	2400000000	99	2103.98	24
FALSE	High	Master Protein	B4F9G1	Aspartate aminotransferase OS=Zea mays OX=4577 GN=100274119 PE=2 SV=1	0	264.641	69.5349	23	336	23	1	430	47.703	7.34	High	High	High	High	High	High	High	High	High	High	High	High		160000000	67000000	150000000	18000000	42000000	89000000	220000000	380000000	340000000	71000000	38000000	280000000	48.239	943.48	23
FALSE	High	Master Protein	A0A1D6I5Q5	Aspartate aminotransferase OS=Zea mays OX=4577 GN=ZEAMMB73_Zm00001d020696 PE=4 SV=1	0	49.3919	30.2734	10	53	10	1	512	55.625	6.8	High	High	High	High	High	High	High	High	High	High	High	High		7700000	9600000	8600000	2800000	4600000	4300000	12000000	37000000	51000000	9200000	4100000	52000000	1.783	122.621	10
FALSE	High	Master Protein	B6T7U2	Aspartate carbamoyltransferase 1 OS=Zea mays OX=4577 GN=100282482 PE=2 SV=1	0	23.0892	22.7642	6	17	1	1	369	40.911	8.32	Not Found	Not Found	Not Found	Not Found	Not Found	High	Not Found	Not Found	Not Found	Not Found	Not Found	Not Found							1100000							0.817	20.0203	6
FALSE	High	Master Protein	C4J935	Aspartate carbamoyltransferase chloroplastic OS=Zea mays OX=4577 GN=100282373 PE=2 SV=1	0	29.5591	30.7692	8	27	3	1	364	40.37	7.72	High	Not Found	High	Not Found	High	High	Not Found	High	High	High	Not Found	High		3300000				680000	1200000		11000000	11000000	1100000		12000000	1.043	44.7161	8
FALSE	High	Master Protein	A0A1D6FGX9	Aspartate--tRNA ligase 2 cytoplasmic OS=Zea mays OX=4577 GN=100279253 PE=3 SV=1	0	103.859	39.633	19	140	6	1	545	60.602	6.11	High	High	High	High	High	Not Found	High	High	High	Not Found	Not Found	Not Found		6900000	3700000	5600000	660000	1300000		8200000	9500000	6500000				3.453	356.269	19
FALSE	High	Master Protein	C0P4T5	Aspartate--tRNA ligase 2 cytoplasmic OS=Zea mays OX=4577 GN=100283444 PE=2 SV=1	0	146.119	48.5348	24	226	11	1	546	60.758	6.4	High	High	High	High	High	High	High	High	High	High	High	High		36000000	27000000	36000000	4200000	8200000	1600000	56000000	80000000	67000000	7200000	4900000	24000000	6.326	645.217	24
FALSE	High	Master Protein	C0P7L5	Aspartic proteinase A1 OS=Zea mays OX=4577 GN=100280169 PE=2 SV=1	0	16.2684	11.002	4	19	4	1	509	54.21	5.39	High	High	High	High	High	High	High	High	High	High	High	High		10000000	4400000	4100000	790000	2400000	3000000	11000000	23000000	9500000	3000000	2400000	17000000	0.445	54.7112	4
FALSE	High	Master Protein	C0P3K6	Aspartic proteinase A1 OS=Zea mays OX=4577 GN=100282399 PE=2 SV=1	0	346.696	67.2549	22	454	11	1	510	54.518	5.64	High	High	High	High	High	High	High	High	High	High	High	High		280000000	120000000	230000000	51000000	50000000	82000000	350000000	600000000	460000000	72000000	25000000	440000000	49.119	1617.47	22
FALSE	High	Master Protein	A0A1D6FKF7	Aspartic proteinase A1 OS=Zea mays OX=4577 GN=ZEAMMB73_Zm00001d009594 PE=3 SV=1	0	234.867	58.8803	18	295	7	1	518	54.753	5.63	High	High	High	High	High	High	High	High	High	High	High	High		120000000	43000000	89000000	16000000	31000000	30000000	130000000	240000000	230000000	38000000	10000000	170000000	15.379	1059.11	18
FALSE	Medium	Master Protein	A0A1D6GEA7	Aspartic proteinase A1 OS=Zea mays OX=4577 GN=ZEAMMB73_Zm00001d012971 PE=4 SV=1	0.0144325	2.37893	1.7341	1	5	1	1	692	75.911	9.96	Not Found	High	Not Found	Not Found	Not Found	High	High	High	Not Found	Not Found	Not Found	High			3400000				4700000	12000000	17000000				15000000	0.056	12.4726	1
FALSE	Medium	Master Protein	A0A1D6N7D2	Aspartic proteinase PCS1 OS=Zea mays OX=4577 GN=ZEAMMB73_Zm00001d042898 PE=3 SV=1	0.0286019	2.03376	6.08108	1	1	1	1	444	46.985	7.34	Not Found	Not Found	Not Found	Not Found	Not Found	Not Found	Not Found	Not Found	Not Found	High	Not Found	Not Found														0.129	2.56585	1
FALSE	High	Master Protein	B4FMW6	Aspartyl protease AED3 OS=Zea mays OX=4577 GN=100192462 PE=2 SV=1	0	13.4134	7.88863	2	8	2	1	431	44.595	7.01	High	Not Found	Not Found	Not Found	Not Found	High	High	High	Not Found	High	Not Found	High							2200000	3700000	13000000		1300000		9400000	0.638	11.2497	2
FALSE	High	Master Protein	A0A1D6IU79	Aspartyl protease APCB1 OS=Zea mays OX=4577 GN=100193320 PE=3 SV=1	0.00541937	2.90448	2.12314	1	2	1	1	471	50.782	7.34	Not Found	Not Found	Not Found	Not Found	Not Found	Not Found	Not Found	Not Found	High	Not Found	Not Found	High										6800000			6100000	0.11	4.43901	1
FALSE	High	Master Protein	B7ZZY5	Aspartyl protease APCB1 OS=Zea mays OX=4577 GN=542088 PE=2 SV=1	0	45.6676	24.0964	7	48	7	1	415	44.602	8.79	High	High	High	High	High	High	High	High	High	High	High	High		22000000	14000000	20000000	4500000	7600000	9700000	21000000	64000000	50000000	11000000	5100000	41000000	1.565	150.26	7
FALSE	High	Master Protein	A0A1D6NLC5	Aspartyl protease family protein 2 OS=Zea mays OX=4577 GN=100501808 PE=3 SV=1	0	36.1289	19.3814	7	61	7	1	485	49.9	8.46	High	High	High	High	High	High	High	High	High	High	High	High		21000000	5800000	14000000	2100000	3200000	4600000	15000000	33000000	23000000	4100000	1400000	13000000	0.905	162.42	7
FALSE	High	Master Protein	B6SLA2	AT3g10020/T22K18_16-like protein OS=Zea mays OX=4577 GN=100278780 PE=2 SV=1	0	45.7167	68.9189	9	111	9	1	148	16.132	5.08	High	High	High	High	High	High	High	High	High	High	High	High		220000000	84000000	210000000	33000000	60000000	81000000	330000000	540000000	400000000	110000000	35000000	200000000	20.544	277.64	9
FALSE	Low	Master Protein	K7U8Q7	ATA15 protein OS=Zea mays OX=4577 GN=ZEAMMB73_Zm00001d048693 PE=4 SV=1	0.0557137	1.59534	1.54185	1	3	1	1	454	50.297	6.2	High	Not Found	High	Not Found	Not Found	Not Found	Not Found	Not Found	Not Found	Not Found	High	Not Found		2400000		3000000								560000		0.08	5.64715	1
FALSE	High	Master Protein	B4FXQ4	Ataxin-3 OS=Zea mays OX=4577 GN=100283523 PE=2 SV=1	0	6.71444	5.38922	1	1	1	1	334	36.063	4.44	Not Found	Not Found	Not Found	Not Found	Not Found	Not Found	Not Found	High	Not Found	Not Found	Not Found	Not Found	Acetyl [N-Term]								3700000					0.179	4.26249	1
FALSE	High	Master Protein	A0A1D6QAN9	ATG8-interacting protein 1 OS=Zea mays OX=4577 GN=100191636 PE=3 SV=1	0	115.749	36.6559	15	137	10	1	622	65.588	9.19	High	High	High	High	High	High	High	High	High	High	High	High		40000000	36000000	56000000	6500000	12000000	17000000	78000000	160000000	120000000	19000000	5700000	120000000	2.472	381.616	15
FALSE	High	Master Protein	K7U4K6	ATG8-interacting protein 1 OS=Zea mays OX=4577 GN=100191636 PE=4 SV=1	0	63.4715	81.8182	7	78	2	1	121	13.42	8.79	High	High	High	High	High	High	High	High	High	High	High	High		52000000	47000000	51000000	11000000	17000000	34000000	84000000	91000000	100000000	28000000	7200000	140000000	25.827	241.689	7
FALSE	High	Master Protein	K7VXT0	AT-hook motif nuclear-localized protein 13 OS=Zea mays OX=4577 GN=100192715 PE=4 SV=1	0	5.77366	3.2634	1	7	1	1	429	44.168	9.54	High	Not Found	High	Not Found	Not Found	High	High	High	High	Not Found	High	Not Found		4100000		3000000			2500000	5500000	13000000	8900000		1700000		0.179	18.2907	1
FALSE	High	Master Protein	A0A1D6LJT6	ATOZI1 OS=Zea mays OX=4577 GN=100284990 PE=4 SV=1	0.0001434	4.63767	14.2857	1	2	1	1	91	10.035	7.12	Not Found	Not Found	Not Found	Not Found	Not Found	Not Found	Not Found	Not Found	Not Found	Not Found	Not Found	High													10000000	1.154	4.31438	1
FALSE	High	Master Protein	A0A1D6KB09	ATP binding protein OS=Zea mays OX=4577 GN=ZEAMMB73_Zm00001d030223 PE=4 SV=1	0	12.6612	16.9118	3	6	3	1	272	29.872	6.4	Not Found	Not Found	Not Found	Not Found	Not Found	High	High	High	High	Not Found	Not Found	High							3700000		7000000	7100000			8400000	0.501	16.467	3
FALSE	High	Master Protein	A0A1D6I6V0	ATP phosphoribosyltransferase 2 chloroplastic OS=Zea mays OX=4577 GN=ZEAMMB73_Zm00001d020908 PE=3 SV=1	0	46.3789	23.5828	8	52	8	1	441	48.627	9.06	High	High	High	High	High	High	High	High	High	High	High	High		14000000	5600000	10000000	1300000	2900000	5600000	13000000	30000000	22000000	4400000	1600000	33000000	1.471	129.623	8
FALSE	High	Master Protein	C0PFQ7	ATP sulfurylase 1 chloroplastic OS=Zea mays OX=4577 GN=103625889 PE=2 SV=1	0	24.3392	15.7464	7	19	7	1	489	53.747	8.92	High	High	High	Not Found	High	High	Not Found	High	High	High	High	High		13000000	2800000	4600000		830000	3100000		15000000	11000000	1900000	1100000	8400000	0.655	44.8736	7
FALSE	High	Master Protein	B6TBW2	ATP synthase delta chain OS=Zea mays OX=4577 GN=100282837 PE=2 SV=1	0	44.4075	39.485	8	64	8	1	233	25.55	9.38	High	High	High	High	High	High	High	High	High	High	High	High		74000000	29000000	47000000	3500000	9500000	40000000	44000000	37000000	31000000	18000000	9700000	110000000	2.162	181.982	8
FALSE	High	Master Protein	Q6R987	ATP synthase subunit alpha OS=Zea mays OX=4577 GN=atp1-a2 PE=3 SV=1	0	248.629	56.1024	24	442	23	1	508	55.146	6.1	High	High	High	High	High	High	High	High	High	High	High	High		440000000	320000000	390000000	66000000	130000000	230000000	450000000	900000000	900000000	180000000	92000000	630000000	15.927	1294.15	24
FALSE	High	Master Protein	A0A1D6FJP5	ATP synthase subunit beta OS=Zea mays OX=4577 GN=ZEAMMB73_Zm00001d009488 PE=3 SV=1	0	473.129	72.3327	29	670	3	1	553	58.971	6.28	High	High	High	High	High	High	High	High	High	High	High	High		81000000	40000000	65000000	12000000	16000000	30000000	81000000	210000000	150000000	53000000	14000000	130000000	106.711	2167.3	29
FALSE	High	Master Protein	P19023	ATP synthase subunit beta, mitochondrial OS=Zea mays OX=4577 GN=ATPB PE=2 SV=1	0	458.622	73.9602	30	650	4	1	553	59.067	6.42	High	High	High	High	High	High	High	High	High	High	High	High		77000000	53000000	83000000	21000000	26000000	27000000	91000000	230000000	190000000	51000000	30000000	130000000	99	2174.97	30
FALSE	High	Master Protein	B4FS99	ATP synthase subunit d, mitochondrial OS=Zea mays OX=4577 GN=ZEAMMB73_Zm00001d031825 PE=2 SV=1	0	31.2249	50	8	46	8	1	170	19.915	5.29	High	High	High	High	High	High	High	High	High	High	High	High		52000000	7300000	13000000	64000	270000	15000000	16000000	27000000	6900000	7700000	6300000	24000000	2.981	107.68	8
FALSE	High	Master Protein	A0A1D6JT13	ATP synthase subunit gamma mitochondrial OS=Zea mays OX=4577 GN=ZEAMMB73_Zm00001d028207 PE=4 SV=1	0	63.6353	37.1728	11	67	5	1	382	41.321	8.66	High	High	High	High	High	High	High	High	High	High	High	High		16000000	1100000	17000000	5500000	510000	2100000	41000000	70000000	51000000	24000000	320000	8100000	2.831	160.991	11
FALSE	High	Master Protein	K7WFV1	ATP synthase subunit gamma OS=Zea mays OX=4577 GN=100274172 PE=3 SV=1	0	64.1226	41.2121	10	77	4	1	330	35.693	9.04	High	High	High	High	High	High	High	High	High	High	High	High		13000000	11000000	23000000	1300000	8000000	6600000	25000000	61000000	49000000	10000000	3000000	27000000	2.728	215.842	10
FALSE	High	Master Protein	A0A1D6EWI1	ATP synthase3 OS=Zea mays OX=4577 GN=ZEAMMB73_Zm00001d006439 PE=3 SV=1	0	6.00701	8.867	2	13	2	1	203	21.333	6.39	High	High	High	High	High	High	High	High	High	High	High	High		8500000	19000000	18000000	2600000	4400000	14000000	9500000	28000000	19000000	13000000	4700000	18000000	0.585	29.7942	2
FALSE	High	Master Protein	A0A1D6E7P3	ATP/GTP binding protein OS=Zea mays OX=4577 GN=100283477 PE=4 SV=1	0	74.5844	43.7333	12	97	12	1	375	43.811	6.19	High	High	High	High	High	High	High	High	High	High	High	High		19000000	11000000	17000000	3100000	7000000	3900000	23000000	44000000	45000000	12000000	5000000	33000000	6.848	287.59	12
FALSE	Medium	Master Protein	A0A1D6LSU2	ATP/GTP-binding protein family OS=Zea mays OX=4577 GN=103629816 PE=4 SV=1	0.0272036	2.05879	1.0661	1	3	1	1	1407	158.337	6.8	High	High	High	Not Found	Not Found	Not Found	Not Found	Not Found	Not Found	Not Found	Not Found	Not Found			270000											0.028	1.95508	1
FALSE	High	Master Protein	A0A1D6IL50	ATP12 ATPase OS=Zea mays OX=4577 GN=ZEAMMB73_Zm00001d022330 PE=4 SV=1	0.000415053	4.03456	6.39535	1	2	1	1	172	19.348	5.85	Not Found	Not Found	Not Found	High	Not Found	Not Found	Not Found	Not Found	High	Not Found	Not Found	Not Found					180000					1500000				0.212	3.94096	1
FALSE	High	Master Protein	B4FEF1	ATPase 100193266 OS=Zea mays OX=4577 GN=100193266 PE=2 SV=1	0	25.7448	26.1708	7	29	7	1	363	40.665	4.94	High	High	High	High	High	Not Found	High	High	High	High	Not Found	High		7700000	3700000	9100000	1100000	1800000		10000000	8000000	17000000	4200000		8900000	1.239	67.6553	7
FALSE	High	Master Protein	B4FJP1	ATPase E1 OS=Zea mays OX=4577 GN=100216777 PE=2 SV=1	0.00259103	3.65228	6.06061	1	5	1	1	165	18.566	4.86	Not Found	Not Found	High	Not Found	Not Found	Not Found	High	Not Found	High	High	Not Found	High								2900000		3100000			5300000	0.212	11.3351	1
FALSE	High	Master Protein	Q6R9J5	ATPase subunit 4 OS=Zea mays OX=4577 GN=atp4 PE=4 SV=1	0	9.46356	11.8721	3	15	1	1	219	24.485	8.48	High	High	High	Not Found	High	Not Found	High	High	High	High	High	High		42000000	27000000	31000000		4000000		42000000	70000000	32000000	10000000	1500000	28000000	0.638	28.5894	3
FALSE	High	Master Protein	A0A1D6FHT8	ATP-citrate synthase beta chain protein 2 OS=Zea mays OX=4577 GN=ZEAMMB73_Zm00001d009127 PE=4 SV=1	0	196.601	55.2632	25	233	3	1	608	65.934	7.65	High	High	High	High	High	High	High	High	High	High	High	High		80000000	32000000	62000000	11000000	27000000	2500000	120000000	180000000	130000000		15000000	51000000	8.397	657.062	25
FALSE	High	Master Protein	A0A1D6MRM3	ATP-citrate synthase beta chain protein 2 OS=Zea mays OX=4577 GN=ZEAMMB73_Zm00001d040603 PE=4 SV=1	0	192.596	55.5024	26	236	4	1	627	68.197	8.12	High	High	High	High	High	Not Found	High	High	High	High	High	High		15000000	11000000	12000000	2000000			11000000	33000000	23000000	5000000	1000000	12000000	7.859	666.723	26
FALSE	High	Master Protein	B6TD54	ATP-citrate synthase OS=Zea mays OX=4577 GN=100282948 PE=2 SV=1	0	84.1309	41.4692	14	121	14	1	422	46.606	5.72	High	High	High	High	High	High	High	High	High	High	High	High		37000000	27000000	37000000	5300000	8200000	6800000	45000000	55000000	86000000	19000000	4800000	76000000	6.406	248.38	14
FALSE	High	Master Protein	B4FJJ9	ATP-dependent (S)-NAD(P)H-hydrate dehydratase OS=Zea mays OX=4577 GN=100216749 PE=2 SV=1	0	122.925	47.7387	15	149	15	1	398	42.985	8.4	High	High	High	High	High	High	High	High	High	High	High	High		51000000	49000000	56000000	9700000	26000000	19000000	76000000	120000000	160000000	34000000	8000000	140000000	6.017	464.287	15
FALSE	High	Master Protein	A0A1D6EPV9	ATP-dependent 6-phosphofructokinase 5 chloroplastic OS=Zea mays OX=4577 GN=103647427 PE=4 SV=1	0	6.09887	3.1746	1	3	1	1	567	62.562	7.9	Not Found	Not Found	Not Found	Not Found	Not Found	Not Found	High	High	Not Found	Not Found	Not Found	High								5100000	6400000					0.072	9.91417	1
FALSE	High	Master Protein	B4FAW1	ATP-dependent 6-phosphofructokinase OS=Zea mays OX=4577 GN=100191982 PE=2 SV=1	0	144.343	59.3291	24	217	23	1	477	51.199	6.7	High	High	High	High	High	High	High	High	High	High	High	High		43000000	46000000	44000000	7300000	13000000	31000000	49000000	120000000	110000000	37000000	18000000	99000000	14.317	542.319	24
FALSE	High	Master Protein	C4J1M8	ATP-dependent 6-phosphofructokinase OS=Zea mays OX=4577 GN=100280694 PE=2 SV=1	0.0001434	4.37662	5.14286	2	7	1	1	525	57.439	7.4	High	High	Not Found	High	Not Found	Not Found	High	High	High	Not Found	High	Not Found		21000000	4000000		3500000			42000000	73000000	78000000		9100000		0.16	11.6154	2
FALSE	High	Master Protein	A0A1D6MAI0	ATP-dependent 6-phosphofructokinase OS=Zea mays OX=4577 GN=103630633 PE=3 SV=1	0	58.3375	26.4348	12	63	12	1	575	63.182	6.44	High	High	High	High	High	High	High	High	High	High	High	High		15000000	2200000	14000000	3100000	5900000	2500000	35000000	71000000	23000000	4800000	1600000	11000000	1.254	176.243	12
FALSE	High	Master Protein	B4FUS5	ATP-dependent Clp protease proteolytic subunit OS=Zea mays OX=4577 GN=100273342 PE=2 SV=1	0	24.6873	11.8421	3	26	1	1	304	32.152	6.55	High	High	High	High	High	High	High	High	High	High	High	Not Found		13000000	3400000	17000000	1300000	1700000	5400000	18000000	19000000	27000000	5600000	1700000		0.931	79.9013	3
FALSE	High	Master Protein	B4F9Z4	ATP-dependent Clp protease proteolytic subunit OS=Zea mays OX=4577 GN=100274001 PE=2 SV=1	0.000415053	4.03706	3.86598	1	2	1	1	388	42.841	9.16	Not Found	Not Found	Not Found	Not Found	Not Found	High	Not Found	Not Found	Not Found	Not Found	Not Found	High							990000							0.105	3.64764	1
FALSE	High	Master Protein	B4FQY8	ATP-dependent Clp protease proteolytic subunit OS=Zea mays OX=4577 GN=100280963 PE=2 SV=1	0	27.001	13.8462	3	20	1	1	260	28.005	6.44	High	Not Found	High	Not Found	Not Found	High	High	High	High	Not Found	Not Found	High		1500000		5800000			1200000		6600000	11000000				1.512	58.8893	3
FALSE	High	Master Protein	A0A1D6K0D4	ATP-dependent Clp protease proteolytic subunit OS=Zea mays OX=4577 GN=ZEAMMB73_Zm00001d028895 PE=3 SV=1	0.0001434	4.40472	4.47284	1	1	1	1	313	33.925	9.23	Not Found	Not Found	Not Found	Not Found	Not Found	Not Found	Not Found	Not Found	Not Found	Not Found	Not Found	High													3800000	0.11	2.63782	1
FALSE	High	Master Protein	A0A1D6EGD0	ATP-dependent DNA helicase OS=Zea mays OX=4577 GN=ZEAMMB73_Zm00001d004573 PE=3 SV=1	0	9.18973	5.21583	2	4	2	1	556	60.714	5.34	Not Found	Not Found	Not Found	Not Found	High	Not Found	High	High	Not Found	Not Found	Not Found	High								2300000	4500000					0.155	10.4297	2
FALSE	High	Master Protein	A0A1D6JWT8	ATP-dependent DNA helicase OS=Zea mays OX=4577 GN=ZEAMMB73_Zm00001d028499 PE=3 SV=1	0.000415053	4.1453	0.984781	1	13	1	1	1117	128.073	7.24	High	High	Not Found	High	High	High	High	High	High	High	High	High		73000000	28000000		10000000	16000000	25000000	9300000	180000000	59000000	23000000	17000000	87000000	0.073	34.3739	1
FALSE	High	Master Protein	B6SLS0	ATP-dependent RNA helicase DBP5 OS=Zea mays OX=4577 GN=100193503 PE=2 SV=1	0	83.4615	38.0952	13	97	13	1	504	55.758	5.57	High	High	High	High	High	High	High	High	High	High	High	High		34000000	8100000	20000000	3600000	6600000	1400000	33000000	52000000	41000000	6300000	2400000	18000000	2.29	267.865	13
FALSE	High	Master Protein	B6TLY3	ATP-dependent RNA helicase dhh1 OS=Zea mays OX=4577 GN=100283799 PE=2 SV=1	0	14.6558	13.1213	5	12	1	1	503	56.229	8.16	High	Not Found	Not Found	Not Found	Not Found	Not Found	Not Found	High	Not Found	Not Found	Not Found	Not Found		810000							2500000					0.389	26.8683	5
FALSE	High	Master Protein	K7VNS9	AT-rich element binding factor 3 OS=Zea mays OX=4577 GN=PYL8 PE=2 SV=1	0.00541937	2.83923	2.5641	1	6	1	1	312	34.158	7.14	High	Not Found	High	Not Found	Not Found	Not Found	High	High	High	Not Found	Not Found	High		8000000		4600000				6600000	8900000	4100000			4500000	0.179	11.471	1
FALSE	Medium	Master Protein	A0A1D6HQC9	Autophagy-related protein OS=Zea mays OX=4577 GN=ZEAMMB73_Zm00001d018568 PE=3 SV=1	0.0334564	1.94731	5.78512	1	6	1	1	121	13.914	9.5	High	High	High	Not Found	Not Found	High	High	Not Found	Not Found	Not Found	Not Found	High		2600000	2800000	5300000			2500000	3300000					12000000	0.334	0	1
FALSE	High	Master Protein	A0A1D6IWS4	Auxin-binding protein 5 OS=Zea mays OX=4577 GN=ZEAMMB73_Zm00001d023908 PE=4 SV=1	0	8.34476	12.3016	2	3	2	1	252	28.126	7.5	Not Found	Not Found	Not Found	Not Found	Not Found	High	Not Found	Not Found	High	Not Found	Not Found	High							390000			1500000			10000000	0.425	7.29993	2
FALSE	High	Master Protein	G1FMQ3	Auxin-binding protein OS=Zea mays OX=4577 GN=542232 PE=2 SV=1	0	69.717	49.2537	7	103	7	1	201	21.989	5.07	High	High	High	High	High	High	High	High	High	High	High	High		60000000	23000000	74000000	5100000	19000000	26000000	160000000	240000000	170000000	41000000	11000000	140000000	20.544	254.007	7
FALSE	High	Master Protein	A0A1D6LPA9	Auxin-independent growth promoter-like protein, mRNA OS=Zea mays OX=4577 GN=100286190 PE=4 SV=1	0.00508235	3.02018	8.40708	1	2	1	1	226	24.865	11.77	Not Found	High	Not Found	Not Found	Not Found	Not Found	Not Found	Not Found	High	Not Found	Not Found	Not Found														0.179	2.10801	1
FALSE	High	Master Protein	A0A1D6PY63	Auxin-responsive family protein OS=Zea mays OX=4577 GN=ZEAMMB73_Zm00001d049789 PE=4 SV=1	0.00265469	3.63025	4.97382	2	3	2	1	382	38.256	9.7	Not Found	Not Found	High	Not Found	Not Found	Not Found	High	Not Found	High	Not Found	Not Found	Not Found				600000				860000						0.311	3.95735	2
FALSE	Medium	Master Protein	A0A1D6LMZ8	Auxin-responsive protein SAUR32 OS=Zea mays OX=4577 GN=ZEAMMB73_Zm00001d036415 PE=4 SV=1	0.0135841	2.41263	6.15385	1	1	1	1	130	13.615	8.03	Not Found	Not Found	High	Not Found	Not Found	Not Found	Not Found	Not Found	Not Found	Not Found	Not Found	Not Found				800000										0.292	0	1
FALSE	High	Master Protein	A0A1D6N0I3	AWPM-19-like family protein OS=Zea mays OX=4577 GN=ZEAMMB73_Zm00001d042011 PE=4 SV=1	0	10.581	22.1757	2	6	2	1	239	24.88	6.19	Not Found	Not Found	High	High	Not Found	Not Found	High	High	Not Found	Not Found	Not Found	Not Found				13000000				9200000						0.995	13.3785	2
FALSE	High	Master Protein	B4FTL0	BAG family molecular chaperone regulator 7 OS=Zea mays OX=4577 GN=100273212 PE=2 SV=1	0	89.356	35.9606	13	98	13	1	406	46.511	8.44	High	High	High	High	High	High	High	High	High	High	High	High		45000000	38000000	55000000	11000000	23000000	9600000	82000000	120000000	140000000	37000000	6700000	140000000	5.579	259.408	13
FALSE	High	Master Protein	B6TR38	Basic endochitinase A OS=Zea mays OX=4577 GN=100284192 PE=2 SV=1	0	35.8858	38.6228	7	33	7	1	334	35.279	7.36	High	High	High	Not Found	High	High	High	High	High	High	High	High		6200000	9900000	2900000		8300000	11000000	20000000	21000000	33000000	15000000	230000	42000000	2.728	84.757	7
FALSE	High	Master Protein	B6SIK5	B-cell receptor-associated 31-like OS=Zea mays OX=4577 GN=100284581 PE=2 SV=1	0	25.2009	20.4545	2	11	2	1	132	15.166	8.66	High	High	High	Not Found	Not Found	Not Found	Not Found	High	Not Found	High	Not Found	High		6800000	3600000	3900000					2500000		330000		12000000	5.813	24.5999	2
FALSE	High	Master Protein	A0A1D6M104	B-cell receptor-associated 31-like OS=Zea mays OX=4577 GN=103630179 PE=4 SV=1	0	8.68039	16.7421	3	4	3	1	221	24.677	9.58	High	Not Found	Not Found	Not Found	Not Found	Not Found	Not Found	Not Found	Not Found	High	Not Found	High		2000000											5000000	0.501	10.841	3
FALSE	High	Master Protein	B6TG43	B-cell receptor-associated protein 31-like containing protein OS=Zea mays OX=4577 GN=100384252 PE=2 SV=1	0.00422693	3.31444	4.54545	1	2	1	1	220	24.787	9.04	High	Not Found	High	Not Found	Not Found	Not Found	Not Found	Not Found	Not Found	Not Found	Not Found	Not Found		620000		630000										0.155	4.63867	1
FALSE	High	Master Protein	A0A1D6LPL1	BEACH domain-containing protein C2 OS=Zea mays OX=4577 GN=ZEAMMB73_Zm00001d036579 PE=4 SV=1	0.009567	2.55972	1.86441	1	2	1	1	1180	132.567	6.19	High	Not Found	High	Not Found	Not Found	Not Found	Not Found	Not Found	Not Found	Not Found	Not Found	Not Found		38000000		19000000										0.036	6.11864	1
FALSE	High	Master Protein	B4FSZ8	Beta alanine synthase1 OS=Zea mays OX=4577 GN=100283449 PE=2 SV=1	0	92.4932	42.5121	10	78	10	1	414	45.739	6.28	High	High	High	High	High	High	High	High	High	High	High	High		27000000	12000000	27000000	5700000	8900000	11000000	39000000	34000000	88000000	6500000	7800000	65000000	7.66	220.42	10
FALSE	High	Master Protein	E1AFV5	Beta-1,3-glucanase OS=Zea mays OX=4577 GN=glucA PE=2 SV=1	0	203.609	65.1917	15	299	15	1	339	35.954	9.38	High	High	High	High	High	High	High	High	High	High	High	High		1100000000	110000000	140000000	69000000	120000000	140000000	360000000	660000000	840000000	170000000	46000000	860000000	23.041	1051.62	15
FALSE	High	Master Protein	A0A1D6PIW6	Beta-1,4-mannosyltransferase OS=Zea mays OX=4577 GN=ZEAMMB73_Zm00001d048270 PE=4 SV=1	0.00692216	2.73119	1.52672	1	2	1	1	524	58.461	7.3	High	Not Found	Not Found	Not Found	Not Found	Not Found	Not Found	High	Not Found	Not Found	Not Found	Not Found		1300000							1300000					0.075	3.34497	1
FALSE	High	Master Protein	K7WDG3	Beta-adaptin-like protein OS=Zea mays OX=4577 GN=103639126 PE=3 SV=1	0	35.0596	11.6927	9	28	2	1	898	99.427	5.07	High	High	High	Not Found	Not Found	High	High	High	High	Not Found	Not Found	Not Found		6400000	4600000	7100000				8600000	13000000	9200000				0.54	70.6798	9
FALSE	High	Master Protein	A0A1D6K3D9	Beta-adaptin-like protein OS=Zea mays OX=4577 GN=ZEAMMB73_Zm00001d029196 PE=3 SV=1	0	31.8903	11.3716	8	21	1	1	853	94.375	4.93	Not Found	High	High	Not Found	Not Found	Not Found	High	Not Found	High	Not Found	Not Found	Not Found			2200000	4100000				5700000		9300000				0.535	54.0124	8
FALSE	High	Master Protein	A0A1D6JFG2	Beta-D-xylosidase 4 OS=Zea mays OX=4577 GN=100279996 PE=4 SV=1	0	14.481	5.15464	3	9	3	1	776	81.576	6.3	High	Not Found	High	High	High	Not Found	High	High	High	Not Found	Not Found	Not Found				4800000	1100000	2000000		4600000	6100000	4700000				0.174	23.8133	3
FALSE	Medium	Master Protein	P49174	Beta-fructofuranosidase, cell wall isozyme OS=Zea mays OX=4577 PE=2 SV=1	0.0341015	1.91542	1.69492	1	1	1	1	590	65.157	7.43	Not Found	Not Found	Not Found	Not Found	High	Not Found	Not Found	Not Found	Not Found	Not Found	Not Found	Not Found						500000								0.061	0	1
FALSE	High	Master Protein	A0A1D6MYX1	Beta-galactosidase OS=Zea mays OX=4577 GN=100274607 PE=3 SV=1	0	121.894	34.6405	20	146	20	1	918	101.787	5.52	High	High	High	High	High	High	High	High	High	High	High	High		35000000	8600000	40000000	5000000	12000000	6700000	47000000	76000000	93000000	15000000	3500000	92000000	2.7	366.419	20
FALSE	High	Master Protein	A0A1D6JWI8	Beta-galactosidase OS=Zea mays OX=4577 GN=100279948 PE=3 SV=1	0	31.0881	13.5287	6	28	6	1	887	95.869	6.44	High	Not Found	High	Not Found	High	High	High	High	High	High	High	High		7800000		8500000			4300000	7000000	13000000	20000000	3400000	1400000	22000000	0.551	70.6755	6
FALSE	High	Master Protein	A0A096QE47	Beta-galactosidase OS=Zea mays OX=4577 GN=ZEAMMB73_Zm00001d042654 PE=3 SV=1	0	44.6706	16.4692	9	33	9	1	844	93.881	6.9	High	High	High	High	High	Not Found	High	High	High	High	Not Found	High		12000000	6900000	6200000	560000	2600000		20000000	37000000	25000000	1100000		2200000	0.65	87.5498	9
FALSE	High	Master Protein	A0A1D6P1B7	Beta-glucosidase 11 OS=Zea mays OX=4577 GN=ZEAMMB73_Zm00001d046210 PE=3 SV=1	0	58.2389	32.5279	12	69	11	1	538	60.314	6.38	Not Found	High	High	High	High	High	High	High	High	High	High	High			5200000	16000000	2000000	1600000	7200000	11000000	23000000	30000000	16000000	2200000	43000000	1.477	150.912	12
FALSE	High	Master Protein	A0A1D6JST8	Beta-glucosidase 40 OS=Zea mays OX=4577 GN=ZEAMMB73_Zm00001d028199 PE=3 SV=1	0	10.3543	8.03059	4	17	3	1	523	58.732	8.4	High	Not Found	High	High	Not Found	Not Found	Not Found	High	Not Found	Not Found	Not Found	Not Found		5200000		2900000					6500000					0.346	29.6339	4
FALSE	High	Master Protein	B4G004	Beta-glucosidase 44 OS=Zea mays OX=4577 GN=100274288 PE=2 SV=1	0	18.26	15.1394	6	23	4	1	502	56.38	8.81	High	Not Found	High	High	High	Not Found	High	High	Not Found	High	High	Not Found				15000000	650000	1700000		17000000	18000000		1200000			0.638	42.0167	6
FALSE	High	Master Protein	A0A1D6JAB5	Beta-glucosidase 47 OS=Zea mays OX=4577 GN=100272792 PE=3 SV=1	0	16.8612	8.96057	3	4	3	1	558	63.283	6.48	High	Not Found	Not Found	Not Found	Not Found	Not Found	Not Found	Not Found	Not Found	Not Found	Not Found	Not Found		5400000												0.322	7.93195	3
FALSE	High	Master Protein	A0A1D6L143	Beta-glucosidase OS=Zea mays OX=4577 GN=100284659 PE=3 SV=1	0	31.0986	13.6513	7	26	5	1	608	67.708	6.89	High	High	High	High	Not Found	Not Found	Not Found	High	High	Not Found	High	Not Found		2000000		5600000	730000				15000000	11000000		450000		0.748	54.5327	7
FALSE	High	Master Protein	A0A1D6M4F8	Beta-hexosaminidase OS=Zea mays OX=4577 GN=103630365 PE=3 SV=1	0.00402064	3.47821	2.83554	1	1	1	1	529	58.526	6.38	Not Found	Not Found	High	Not Found	Not Found	Not Found	Not Found	Not Found	Not Found	Not Found	Not Found	Not Found				2000000										0.08	2.70757	1
FALSE	High	Master Protein	B4FYZ2	Beta-hexosaminidase OS=Zea mays OX=4577 GN=ZEAMMB73_Zm00001d028235 PE=2 SV=1	0.0001434	4.55495	4.8414	2	2	2	1	599	66.083	6.96	Not Found	Not Found	Not Found	Not Found	High	Not Found	Not Found	Not Found	Not Found	Not Found	Not Found	Not Found						3300000								0.16	2.57968	2
FALSE	High	Master Protein	A0A1D6LHI9	Beta-hexosaminidase OS=Zea mays OX=4577 GN=ZEAMMB73_Zm00001d035598 PE=3 SV=1	0	18.1007	8.16327	3	16	3	1	588	64.75	6.68	High	Not Found	High	High	High	High	High	High	High	High	Not Found	High		1900000		2900000		940000	2000000	3700000	11000000	8800000	2900000		15000000	0.389	46.888	3
FALSE	High	Master Protein	K7WE09	Betaine aldehyde dehydrogenase 2 mitochondrial OS=Zea mays OX=4577 GN=100280838 PE=4 SV=1	0	19.0008	24.0385	4	39	3	1	208	23.205	4.86	High	High	High	High	High	High	High	High	High	High	High	High		17000000	9200000	16000000	1700000	4300000	8500000	18000000	18000000	24000000	9100000	2200000	30000000	1.031	104.05	4
FALSE	High	Master Protein	P49079	Bifunctional aspartokinase/homoserine dehydrogenase 1, chloroplastic OS=Zea mays OX=4577 GN=AKHSDH1 PE=2 SV=1	0	14.5557	6.19565	4	11	4	1	920	100.273	7.42	High	High	Not Found	High	High	Not Found	High	High	Not Found	Not Found	Not Found	Not Found		6300000	22000000		9900000	17000000		6300000	7800000					0.152	24.2657	4
FALSE	High	Master Protein	A0A1D6LGW0	Bifunctional bis(5'-adenosyl)-triphosphatase/adenylylsulfatase FHIT OS=Zea mays OX=4577 GN=ZEAMMB73_Zm00001d035500 PE=4 SV=1	0	11.5647	16.2162	2	8	2	1	185	21.101	7.66	High	Not Found	Not Found	High	Not Found	High	High	Not Found	Not Found	High	High	High		2900000			570000		5700000	15000000				1900000	19000000	0.668	27.8359	2
FALSE	High	Master Protein	A0A1D6HLQ1	Bifunctional D-cysteine desulfhydrase/1-aminocyclopropane-1-carboxylate deaminase mitochondrial OS=Zea mays OX=4577 GN=ZEAMMB73_Zm00001d018230 PE=4 SV=1	0	25.3113	19.3317	5	27	5	1	419	45.037	7.49	High	High	High	High	High	High	High	High	High	High	High	High		14000000	8600000	8800000	1300000	4200000	6000000	7700000	23000000	16000000	1800000	1500000	21000000	0.65	70.1013	5
FALSE	High	Master Protein	A0A1D6IXT4	Bifunctional dethiobiotin synthetase/78-diamino-pelargonic acid aminotransferase mitochondrial OS=Zea mays OX=4577 GN=100382888 PE=3 SV=1	0	7.95769	4.32173	3	6	3	1	833	91.724	6.61	Not Found	High	High	Not Found	Not Found	Not Found	High	High	Not Found	Not Found	Not Found	Not Found			1900000	3600000				7000000	6700000					0.162	10.269	3
FALSE	Medium	Master Protein	B6UIE1	Bifunctional dTDP-4-dehydrorhamnose 35-epimerase/dTDP-4-dehydrorhamnose reductase OS=Zea mays OX=4577 GN=100286359 PE=2 SV=1	0.024661	2.17967	2.9316	1	1	1	1	307	33.821	6.9	Not Found	Not Found	High	Not Found	Not Found	Not Found	Not Found	Not Found	Not Found	Not Found	Not Found	Not Found				2000000										0.129	1.796	1
FALSE	High	Master Protein	A0A1D6G9W0	Bifunctional inhibitor/lipid-transfer protein/seed storage 2S albumin superfamily protein OS=Zea mays OX=4577 GN=ZEAMMB73_Zm00001d012572 PE=4 SV=1	0	37.6753	26.4706	6	67	6	1	204	21.986	6.67	High	High	High	High	High	High	High	High	High	High	High	High		36000000	21000000	23000000	3500000	4500000	2600000	24000000	53000000	21000000	13000000	720000	180000000	3.125	178.594	6
FALSE	High	Master Protein	B4FDI5	Bifunctional monothiol glutaredoxin-S16 chloroplastic OS=Zea mays OX=4577 GN=100193022 PE=2 SV=1	0	9.58346	10.3093	2	18	2	1	291	31.156	8.6	High	High	High	High	High	High	High	High	High	High	High	High		6200000	1600000	4200000	390000	1400000	2800000	5400000	12000000	11000000	2000000		9600000	0.311	54.8619	2
FALSE	High	Master Protein	B6TQB1	Bifunctional polymyxin resistance arnA protein OS=Zea mays OX=4577 GN=542159 PE=2 SV=1	0	65.9913	27.9188	9	67	1	1	394	43.846	6.25	Not Found	Not Found	Not Found	Not Found	Not Found	Not Found	Not Found	High	High	Not Found	Not Found	High									17000000	2100000			1600000	3.217	168.886	9
FALSE	High	Master Protein	B4FH88	Bifunctional protein FolD 2 OS=Zea mays OX=4577 GN=100272563 PE=2 SV=1	0	71.4642	47.2603	11	136	11	1	292	30.561	7.09	High	High	High	High	High	High	High	High	High	High	High	High		67000000	44000000	54000000	13000000	17000000	35000000	78000000	150000000	120000000	38000000	12000000	110000000	4.179	340.774	11
FALSE	High	Master Protein	B7ZXD5	Bifunctional protein FolD 4 chloroplastic OS=Zea mays OX=4577 GN=542656 PE=2 SV=1	0	70.5791	44.7154	11	79	11	1	369	39.524	9.31	High	High	High	High	High	High	High	High	High	High	High	High		24000000	15000000	21000000	3000000	5400000	16000000	28000000	47000000	55000000	12000000	5400000	48000000	2.981	241.447	11
FALSE	High	Master Protein	B4FU63	Bifunctional UDP-glucose 4-epimerase and UDP-xylose 4-epimerase 1 OS=Zea mays OX=4577 GN=100193772 PE=2 SV=1	0	35.4923	32.5069	8	23	8	1	363	39.788	7.03	High	High	High	High	High	High	Not Found	High	High	High	High	High		610000	1800000	4000000	230000	880000	2400000		5100000	17000000	2000000	610000	9400000	1.565	49.7795	8
FALSE	High	Master Protein	A0A1D6NZ16	Binding OS=Zea mays OX=4577 GN=103638287 PE=4 SV=1	0	12.5779	2.60304	4	5	4	1	1844	206.306	7.77	High	Not Found	Not Found	Not Found	Not Found	Not Found	High	Not Found	High	Not Found	Not Found	Not Found		8800000						810000		6600000				0.101	8.55685	4
FALSE	High	Master Protein	A0A1D6LJL5	Binding partner of ACD11 1 OS=Zea mays OX=4577 GN=100193283 PE=4 SV=1	0	33.3041	26.5896	8	58	4	1	346	36.422	8.85	High	High	High	High	High	High	High	High	High	High	High	High		1700000	2000000	2300000	580000	420000	1000000	650000	7800000	860000	1300000	490000	2100000	1.291	130.992	8
FALSE	High	Master Protein	B6TB94	Binding partner of ACD11 1 OS=Zea mays OX=4577 GN=100282771 PE=2 SV=1	0	18.6876	24.2038	6	31	2	1	314	33.249	5.57	High	Not Found	High	High	High	High	Not Found	High	Not Found	Not Found	High	High		840000		2900000	310000	430000	120000		13000000			1500000	4600000	0.995	46.422	6
FALSE	High	Master Protein	A0A1D6NWZ6	Binding partner of ACD11 1 OS=Zea mays OX=4577 GN=ZEAMMB73_Zm00001d045559 PE=4 SV=1	0	76.7599	44.6043	11	92	7	1	278	29.135	7.64	High	High	High	High	High	High	High	High	High	High	High	High		9700000	6800000	9900000	1600000	2700000	6000000	8000000	24000000	22000000	5500000	1600000	24000000	5.813	256.689	11
FALSE	High	Master Protein	B4FWJ8	Binding protein homolog2 OS=Zea mays OX=4577 GN=ZEAMMB73_Zm00001d054043 PE=2 SV=1	0	348.752	62.5943	37	477	2	1	663	73.082	5.24	High	Not Found	Not Found	Not Found	Not Found	Not Found	High	High	Not Found	Not Found	Not Found	Not Found								90000000	140000000					30.623	1403.19	37
FALSE	Medium	Master Protein	A0A1D6H1E9	Biotin--protein ligase 1 chloroplastic OS=Zea mays OX=4577 GN=103626660 PE=4 SV=1	0.0458626	1.74836	2.73224	1	1	1	1	366	40.06	8.15	Not Found	High	Not Found	Not Found	Not Found	Not Found	Not Found	Not Found	Not Found	Not Found	Not Found	Not Found			490000											0.136	1.98462	1
FALSE	High	Master Protein	O24478	B-keto acyl reductase OS=Zea mays OX=4577 GN=glossy8 PE=2 SV=1	0	30.5218	28.2209	6	37	2	1	326	35.392	9.83	High	High	High	Not Found	Not Found	Not Found	High	High	High	High	Not Found	High		9900000	2500000	8700000				8000000	11000000	10000000	2300000		9600000	1.336	104.124	6
FALSE	Medium	Master Protein	K7WHC8	Blue fluorescent1 OS=Zea mays OX=4577 GN=100192060 PE=3 SV=1	0.030901	2.00564	1.78117	1	2	1	1	393	41.188	8.7	Not Found	Not Found	Not Found	Not Found	High	Not Found	Not Found	High	Not Found	Not Found	Not Found	Not Found						160000			790000					0.093	1.85975	1
FALSE	Medium	Master Protein	A0A1D6EX07	BNR/Asp-box repeat family protein OS=Zea mays OX=4577 GN=ZEAMMB73_Zm00001d006488 PE=4 SV=1	0.0251644	2.13371	4.51977	1	3	1	1	177	19.707	8.25	Not Found	Not Found	Not Found	High	Not Found	Not Found	High	Not Found	Not Found	Not Found	Not Found	High					980000			6900000					7700000	0.292	5.44088	1
FALSE	High	Master Protein	B6SIB6	BolA-like protein OS=Zea mays OX=4577 GN=100282070 PE=2 SV=1	0	7.84889	23.1579	1	2	1	1	95	10.006	5.78	Not Found	Not Found	High	Not Found	Not Found	Not Found	Not Found	Not Found	Not Found	Not Found	Not Found	High				2700000									4100000	3.642	5.68054	1
FALSE	High	Master Protein	B6TEW3	Bowman-Birk type trypsin inhibitor OS=Zea mays OX=4577 GN=100274196 PE=2 SV=1	0	37.2326	31.405	7	52	7	1	242	26.046	5.72	High	High	High	High	High	High	High	High	High	High	High	High		13000000	11000000	49000000	2500000	2600000	8900000	30000000	35000000	12000000	11000000	1600000	56000000	1.783	96.3915	7
FALSE	High	Master Protein	B4FPL1	Bowman-Birk type wound-induced proteinase inhibitor WIP1 OS=Zea mays OX=4577 GN=100281945 PE=2 SV=1	0	31.1046	49.4382	5	35	5	1	89	9.504	8.34	High	High	High	High	Not Found	High	High	High	High	High	High	High		35000000	15000000	24000000	5300000		4000000	23000000	45000000	10000000	7800000	2200000	110000000	9	97.569	5
FALSE	High	Master Protein	P31862	Bowman-Birk type wound-induced proteinase inhibitor WIP1 OS=Zea mays OX=4577 GN=WIP1 PE=2 SV=1	0	6.03362	13.7255	1	1	1	1	102	10.968	7.96	High	Not Found	Not Found	Not Found	Not Found	Not Found	Not Found	Not Found	Not Found	Not Found	Not Found	Not Found		810000												0.389	3.53396	1
FALSE	High	Master Protein	A0A1D6K833	Branched-chain-amino-acid aminotransferase OS=Zea mays OX=4577 GN=100191754 PE=3 SV=1	0	37.8028	23.5012	9	40	7	1	417	45.186	5.8	High	High	High	High	High	High	High	High	High	High	High	High		8600000	14000000	21000000	5600000	6100000	8300000	24000000	45000000	42000000	12000000	4200000	38000000	2.36	67.5073	9
FALSE	High	Master Protein	A0A1D6PM16	Branched-chain-amino-acid aminotransferase OS=Zea mays OX=4577 GN=100192912 PE=3 SV=1	0	11.3257	12.5285	5	10	3	1	439	47.739	7.99	Not Found	Not Found	High	Not Found	Not Found	Not Found	Not Found	Not Found	High	Not Found	Not Found	High				1800000						10000000			6100000	0.557	13.163	5
FALSE	High	Master Protein	A0A1D6HQ77	Brick1 OS=Zea mays OX=4577 GN=100278793 PE=3 SV=1	0	79.4138	48.7234	16	65	16	1	470	53.308	6.05	High	High	High	Not Found	High	Not Found	High	High	High	Not Found	Not Found	High		49000000	15000000	15000000		1700000		36000000	78000000	73000000			6600000	3.894	155.364	16
FALSE	High	Master Protein	B6TC32	Brix domain-containing protein 1 OS=Zea mays OX=4577 GN=100282857 PE=2 SV=1	0.000898473	3.91252	7.76699	2	5	2	1	309	35.111	9.66	Not Found	High	High	Not Found	Not Found	Not Found	High	High	Not Found	Not Found	Not Found	Not Found			2000000	3300000					9300000					0.259	1.72665	2
FALSE	High	Master Protein	B4F9Z3	Bromo-adjacent homology (BAH) domain-containing protein OS=Zea mays OX=4577 GN=100191737 PE=2 SV=1	0	7.5271	4.7081	1	1	1	1	531	59.004	7.03	Not Found	Not Found	Not Found	Not Found	Not Found	Not Found	Not Found	Not Found	High	Not Found	Not Found	Not Found										2700000				0.086	3.84622	1
FALSE	High	Master Protein	A0A1D6PLG9	Brown midrib4 OS=Zea mays OX=4577 GN=ZEAMMB73_Zm00001d048514 PE=4 SV=1	0	5.10502	1.84049	1	5	1	1	652	72.167	7.66	High	Not Found	High	Not Found	Not Found	Not Found	High	High	High	Not Found	Not Found	Not Found				1800000				230000	2900000	820000				0.062	10.8969	1
FALSE	High	Master Protein	K7VN82	BTB/POZ domain-containing protein OS=Zea mays OX=4577 GN=ZEAMMB73_Zm00001d047852 PE=4 SV=1	0	5.59312	2.44361	1	6	1	1	532	56.977	7.61	Not Found	Not Found	Not Found	Not Found	High	Not Found	Not Found	High	High	High	High	High									950000	430000			660000	0.08	9.08201	1
FALSE	High	Master Protein	B4FTF3	BURP domain protein RD22 OS=Zea mays OX=4577 GN=100273184 PE=2 SV=1	0.00508235	3.08964	5.04386	1	1	1	1	456	45.733	8.82	Not Found	Not Found	Not Found	Not Found	Not Found	Not Found	Not Found	High	Not Found	Not Found	Not Found	Not Found									1300000					0.101	2.25743	1
FALSE	High	Master Protein	C0HIH7	C2 calcium/lipid-binding plant phosphoribosyltransferase family protein OS=Zea mays OX=4577 GN=100381735 PE=2 SV=1	0	21.2923	6.917	6	14	5	1	1012	114.844	9.11	High	High	High	Not Found	Not Found	Not Found	High	High	Not Found	Not Found	Not Found	High		10000000	5900000	5600000				5800000	2200000				99000	0.286	31.94	6
FALSE	High	Master Protein	B6UF45	Caffeoyl-CoA O-methyltransferase 1 OS=Zea mays OX=4577 GN=100286151 PE=2 SV=1	0	9.41274	6.50407	1	12	1	1	246	27.27	5.02	High	High	High	High	High	High	High	High	High	High	High	High		26000000	22000000	22000000	4900000	13000000	24000000	27000000	58000000	71000000	28000000	5400000	64000000	0.194	53.9066	1
FALSE	High	Master Protein	A0A1D6ES06	Caffeoyl-CoA O-methyltransferase 1 OS=Zea mays OX=4577 GN=ZEAMMB73_Zm00001d005998 PE=4 SV=1	0	51.9118	44.3548	9	64	9	1	248	26.47	5.22	High	High	High	High	High	High	High	High	High	High	High	High		9500000	8900000	16000000	4100000	4000000	8300000	9500000	40000000	44000000	8400000	1400000	33000000	4.08	181.974	9
FALSE	High	Master Protein	A0A1D6PZJ5	Calcineurin subunit B OS=Zea mays OX=4577 GN=ZEAMMB73_Zm00001d050051 PE=4 SV=1	7.44435e-05	5.03549	5.99078	1	2	1	1	217	24.497	4.98	Not Found	High	Not Found	Not Found	Not Found	Not Found	Not Found	Not Found	Not Found	Not Found	Not Found	High			2200000										2300000	0.425	3.94408	1
FALSE	High	Master Protein	A0A1D6J6K7	Calcineurin-like metallo-phosphoesterase superfamily protein OS=Zea mays OX=4577 GN=100191254 PE=4 SV=1	0	7.94988	5.44554	2	13	2	1	404	45.129	6.52	Not Found	High	High	High	Not Found	High	Not Found	High	High	High	Not Found	High			650000	580000	310000		200000		1000000	1200000	140000		610000	0.259	22.4165	2
FALSE	High	Master Protein	Q7Y037	Calcium dependent protein kinase11 OS=Zea mays OX=4577 GN=606407 PE=2 SV=2	0	21.902	13.3333	4	17	3	1	510	56.524	5.59	High	Not Found	High	Not Found	Not Found	Not Found	High	High	High	Not Found	Not Found	Not Found		4000000		3100000					15000000	12000000				0.425	53.4246	4
FALSE	High	Master Protein	Q41790	Calcium dependent protein kinase3 OS=Zea mays OX=4577 GN=542226 PE=2 SV=1	0	12.7194	5.08475	2	17	1	1	531	59.315	6.29	High	High	High	Not Found	Not Found	Not Found	Not Found	Not Found	High	High	Not Found	High		8000000	4500000	5900000						8600000	2000000		7100000	0.155	56.9853	2
FALSE	Medium	Master Protein	B6TGS2	Calcium load-activated calcium channel OS=Zea mays OX=4577 GN=100283298 PE=2 SV=1	0.0310306	1.99183	5.47264	1	1	1	1	201	21.248	9.99	Not Found	Not Found	Not Found	Not Found	Not Found	Not Found	Not Found	Not Found	Not Found	Not Found	Not Found	High													6300000	0.233	1.82698	1
FALSE	High	Master Protein	K7VJC3	Calcium pump3 OS=Zea mays OX=4577 GN=103639290 PE=3 SV=1	0	12.5382	4.99058	4	8	4	1	1062	115.469	5.49	High	High	High	Not Found	Not Found	Not Found	High	High	Not Found	Not Found	Not Found	Not Found		7600000	2000000	3800000				12000000	15000000					0.19	20.5871	4
FALSE	High	Master Protein	B4FAC9	Calcium-binding EF-hand family protein OS=Zea mays OX=4577 GN=ZEAMMB73_Zm00001d014325 PE=2 SV=1	0	178.089	47.9798	15	250	12	1	396	43.251	5.08	High	High	High	High	High	High	High	High	High	High	High	High	Acetyl [N-Term]	130000000	73000000	94000000	30000000	61000000	74000000	200000000	300000000	340000000	77000000	50000000	320000000	41.17	813.397	15
FALSE	High	Master Protein	A0A1D6JW43	Calcium-binding EF-hand family protein OS=Zea mays OX=4577 GN=ZEAMMB73_Zm00001d028428 PE=4 SV=1	0	15.706	11.658	5	30	2	1	386	41.642	5.1	High	High	High	High	Not Found	Not Found	High	Not Found	High	Not Found	Not Found	High		27000000	45000000	49000000	17000000			83000000		130000000			130000000	0.738	55.2472	5
FALSE	High	Master Protein	B4FGP1	Calcium-dependent lipid-binding (CaLB domain) family protein OS=Zea mays OX=4577 GN=100193897 PE=2 SV=1	0	8.4626	7.03364	2	7	2	1	327	35.172	8.97	Not Found	Not Found	Not Found	High	High	High	Not Found	Not Found	Not Found	High	High	High					1100000	1900000					2200000	1800000	20000000	0.585	18.4267	2
FALSE	High	Master Protein	B4F9K2	Calcium-dependent lipid-binding (CaLB domain) family protein OS=Zea mays OX=4577 GN=100274244 PE=2 SV=1	0	21.2944	17.2205	4	27	3	1	331	33.554	5.21	High	High	High	High	High	High	High	High	High	High	Not Found	High		7700000	2300000	5900000	700000	1100000	1800000	8900000	27000000	9600000	2700000		8900000	1.31	76.6714	4
FALSE	High	Master Protein	B7ZY87	Calcium-dependent lipid-binding (CaLB domain) family protein OS=Zea mays OX=4577 GN=100279462 PE=2 SV=1	0	21.3421	25.3086	5	20	4	1	324	33.193	5.3	High	Not Found	Not Found	High	Not Found	High	High	High	Not Found	High	High	Not Found		13000000			1400000		3000000	3900000	8800000		5100000			1.848	40.2232	5
FALSE	High	Master Protein	A0A1D6HXM2	Calcium-dependent lipid-binding (CaLB domain) family protein OS=Zea mays OX=4577 GN=100384434 PE=4 SV=1	0	12.8994	3.17757	1	5	1	1	535	58.63	8.91	Not Found	High	High	Not Found	Not Found	Not Found	Not Found	High	High	Not Found	Not Found	Not Found				2800000					7200000	6700000				0.166	14.2874	1
FALSE	High	Master Protein	A0A1D6II11	Calcium-dependent lipid-binding (CaLB domain) family protein OS=Zea mays OX=4577 GN=ZEAMMB73_Zm00001d021952 PE=4 SV=1	0	5.61565	3.80435	1	1	1	1	552	57.878	5.43	Not Found	Not Found	Not Found	Not Found	Not Found	Not Found	Not Found	High	Not Found	Not Found	Not Found	Not Found									6600000					0.08	3.44064	1
FALSE	High	Master Protein	K7U616	Calcium-dependent lipid-binding (CaLB domain) family protein OS=Zea mays OX=4577 GN=ZEAMMB73_Zm00001d053284 PE=4 SV=1	0	5.5748	3.4188	2	3	2	1	702	79.675	7.78	Not Found	Not Found	High	Not Found	Not Found	Not Found	Not Found	High	Not Found	High	Not Found	Not Found				4600000							1900000			0.116	6.80023	2
FALSE	High	Master Protein	K7VBA9	Calcium-dependent lipid-binding (CaLB domain) plant phosphoribosyltransferase family protein OS=Zea mays OX=4577 GN=100273873 PE=4 SV=1	0	14.6234	6.58065	4	10	3	1	775	89.098	9.09	High	High	High	Not Found	Not Found	Not Found	High	High	Not Found	Not Found	Not Found	Not Found		13000000	8200000	11000000				7200000	8900000					0.252	25.7722	4
FALSE	High	Master Protein	A0A1D6PC23	Calcium-dependent phosphotriesterase superfamily protein OS=Zea mays OX=4577 GN=ZEAMMB73_Zm00001d047638 PE=4 SV=1	0	8.92616	6.52819	2	3	2	1	337	35.702	8.32	High	High	High	Not Found	Not Found	Not Found	Not Found	Not Found	Not Found	Not Found	Not Found	Not Found		3800000	540000	3300000										0.222	8.29225	2
FALSE	High	Master Protein	C0PHI0	Calcium-dependent protein kinase 3 OS=Zea mays OX=4577 GN=100383602 PE=2 SV=1	0	37.827	19.2748	7	30	1	1	524	59.445	6.43	Not Found	Not Found	High	Not Found	Not Found	Not Found	Not Found	Not Found	Not Found	Not Found	Not Found	Not Found				4700000										0.931	77.2813	7
FALSE	High	Master Protein	B6UF43	Calcium-dependent protein kinase, isoform 2 OS=Zea mays OX=4577 GN=100286149 PE=2 SV=1	0	39.7068	17.9245	7	33	1	1	530	59.9	6.34	High	High	Not Found	Not Found	High	High	Not Found	Not Found	Not Found	Not Found	Not Found	Not Found		5400000	2900000			410000								0.812	83.6894	7
FALSE	Medium	Master Protein	A0A1D6JRX7	Calcium-transporting ATPase OS=Zea mays OX=4577 GN=ZEAMMB73_Zm00001d028093 PE=3 SV=1	0.0133358	2.46929	0.662879	1	2	1	1	1056	114.338	6.6	High	High	Not Found	Not Found	Not Found	Not Found	Not Found	Not Found	Not Found	Not Found	Not Found	Not Found		7000000												0.043	4.28747	1
FALSE	High	Master Protein	B4G1K3	Calcyclin-binding protein OS=Zea mays OX=4577 GN=100282523 PE=2 SV=1	0	50.0912	43.379	10	77	6	1	219	24.629	8.6	High	High	High	High	High	High	High	High	High	High	High	High		33000000	24000000	28000000	6000000	11000000	24000000	33000000	49000000	54000000	19000000	7200000	80000000	7.66	141.522	10
FALSE	High	Master Protein	A0A1D6JTL2	Caleosin OS=Zea mays OX=4577 GN=100285543 PE=4 SV=1	0	72.1855	42.0863	9	119	7	1	278	31.174	7.58	High	High	High	High	High	High	High	High	High	High	High	High		46000000	29000000	64000000	8400000	13000000	23000000	60000000	110000000	92000000	35000000	13000000	170000000	5.952	282.833	9
FALSE	High	Master Protein	A0A1D6HAV3	Calmodulin binding protein1 OS=Zea mays OX=4577 GN=103627307 PE=4 SV=1	0	11.4994	7.86687	3	7	3	1	661	72.979	7.96	High	High	Not Found	Not Found	Not Found	Not Found	High	High	High	Not Found	Not Found	Not Found								2600000	5300000	12000000				0.189	14.8162	3
FALSE	High	Master Protein	B6T4U8	Calmodulin OS=Zea mays OX=4577 GN=ZEAMMB73_Zm00001d035095 PE=2 SV=1	0	21.5513	41.2162	6	17	6	1	148	16.545	4.96	High	High	High	Not Found	Not Found	High	High	Not Found	Not Found	High	Not Found	High		2700000	2500000	5700000			3800000	4700000			2200000		24000000	1.894	35.2693	6
FALSE	High	Master Protein	K7UU06	Calmodulin protein 2, touch-induced OS=Zea mays OX=4577 GN=ZEAMMB73_Zm00001d008573 PE=4 SV=1	0	8.09666	11.2195	2	3	2	1	205	21.185	4.91	High	Not Found	Not Found	Not Found	Not Found	High	Not Found	High	Not Found	Not Found	Not Found	Not Found		3900000					290000		6600000					0.389	5.45812	2
FALSE	High	Master Protein	B4FAK8	Calnexin homolog2 OS=Zea mays OX=4577 GN=542421 PE=2 SV=1	0	77.8025	26.6917	11	95	4	1	532	60.208	4.84	High	High	High	High	High	High	High	High	High	High	Not Found	High		16000000	5400000	9300000	1000000	2500000	630000	35000000	32000000	14000000	2800000		13000000	1.929	227.601	11
FALSE	High	Master Protein	B6TNF1	Calnexin OS=Zea mays OX=4577 GN=100283947 PE=2 SV=1	0	57.8881	22.2846	10	89	3	1	534	60.364	4.86	High	High	High	High	High	High	High	High	High	High	High	High		16000000	3200000	9700000		1800000	1800000	31000000	7600000	6900000		1300000	8700000	1.512	201.812	10
FALSE	High	Master Protein	A0A1D6EN37	Calreticulin-2 OS=Zea mays OX=4577 GN=103647314 PE=3 SV=1	0	19.8656	12.8603	5	26	5	1	451	51.047	4.61	High	High	High	High	High	High	High	High	High	High	High	High		20000000	6500000	8100000	1500000	2500000	560000	1700000	21000000	4300000	2600000	2300000	6400000	0.487	62.9553	5
FALSE	High	Master Protein	B4FUA8	Calreticulin-3 OS=Zea mays OX=4577 GN=100273288 PE=2 SV=1	0	8.87764	9.87952	2	2	2	1	415	48.369	6.57	Not Found	Not Found	Not Found	Not Found	Not Found	Not Found	Not Found	Not Found	Not Found	Not Found	Not Found	High													7100000	0.194	2.922	2
FALSE	High	Master Protein	A0A1D6M7R8	Calreticulin-3 OS=Zea mays OX=4577 GN=100382232 PE=3 SV=1	0.000352858	4.2199	2.87611	1	2	1	1	452	53.173	7.28	Not Found	High	High	Not Found	Not Found	Not Found	Not Found	Not Found	Not Found	Not Found	Not Found	Not Found			280000	400000										0.093	4.2223	1
FALSE	Medium	Master Protein	A0A1D6L369	CAP (Cysteine-rich secretory proteins Antigen 5 and Pathogenesis-related 1 protein) superfamily protein OS=Zea mays OX=4577 GN=103643968 PE=4 SV=1	0.0245237	2.20754	8.37438	1	1	1	1	203	20.738	8.68	Not Found	Not Found	Not Found	Not Found	Not Found	Not Found	Not Found	High	Not Found	Not Found	Not Found	Not Found														0.259	2.98888	1
FALSE	High	Master Protein	K7V2Z8	Carbamoyl-phosphate synthase large chain chloroplastic OS=Zea mays OX=4577 GN=103636016 PE=3 SV=1	0	73.9657	21.2947	17	42	6	1	1174	127.206	5.69	High	High	High	Not Found	Not Found	Not Found	High	High	High	Not Found	Not Found	Not Found		3500000	1900000	2300000				3400000	15000000	8900000				0.868	104.028	17
FALSE	High	Master Protein	A0A1D6NJW9	Carbamoyl-phosphate synthase large chain chloroplastic OS=Zea mays OX=4577 GN=103651512 PE=3 SV=1	0	58.2284	13.8699	13	31	2	1	1168	126.849	5.52	Not Found	Not Found	High	Not Found	Not Found	Not Found	Not Found	High	High	Not Found	Not Found	Not Found				500000					4800000	4100000				0.638	75.6727	13
FALSE	High	Master Protein	K7TZS8	Carbamoyl-phosphate synthase small chain OS=Zea mays OX=4577 GN=ZEAMMB73_Zm00001d051586 PE=3 SV=1	0	15.413	15.8004	5	9	5	1	481	52.308	7.14	High	Not Found	Not Found	Not Found	Not Found	Not Found	Not Found	High	High	Not Found	High	High		7500000							15000000	16000000		1200000	6300000	0.65	24.1406	5
FALSE	High	Master Protein	B7ZZ23	Carbohydrate-binding-like fold OS=Zea mays OX=4577 GN=100279613 PE=2 SV=1	0	17.9453	13.0194	3	7	3	1	361	39.006	4.93	High	Not Found	Not Found	Not Found	Not Found	Not Found	High	High	Not Found	Not Found	Not Found	Not Found		3200000						3900000	11000000					0.585	18.0456	3
FALSE	High	Master Protein	A0A1D6FHT0	Carbohydrate-binding-like fold OS=Zea mays OX=4577 GN=100384763 PE=4 SV=1	0	31.8245	9.84153	9	19	9	1	1199	131.485	5.92	High	High	High	Not Found	Not Found	Not Found	High	High	High	Not Found	Not Found	Not Found		6800000	3000000	3700000				3800000	14000000	10000000				0.369	44.3732	9
FALSE	High	Master Protein	B7ZZ67	Carbon catabolite repressor protein 4 homolog 1 OS=Zea mays OX=4577 GN=100279626 PE=2 SV=1	0.00420084	3.41353	1.98347	1	1	1	1	605	66.986	6.81	Not Found	Not Found	Not Found	Not Found	Not Found	Not Found	Not Found	High	Not Found	Not Found	Not Found	Not Found									1600000					0.083	2.88057	1
FALSE	High	Master Protein	A0A1D6M341	Carbon catabolite repressor protein 4 homolog 4 OS=Zea mays OX=4577 GN=ZEAMMB73_Zm00001d038091 PE=4 SV=1	0.00110178	3.84986	4.62287	1	3	1	1	411	45.785	8.06	Not Found	High	High	Not Found	Not Found	Not Found	High	Not Found	Not Found	Not Found	Not Found	Not Found			1300000											0.096	8.57581	1
FALSE	High	Master Protein	B4G262	Carbonic anhydrase OS=Zea mays OX=4577 GN=100274597 PE=2 SV=1	0	13.1112	24.5	4	22	1	1	200	21.966	6.54	Not Found	High	Not Found	Not Found	Not Found	Not Found	Not Found	Not Found	Not Found	High	Not Found	Not Found			1900000											0.719	51.9301	4
FALSE	High	Master Protein	B4FJQ5	Carbonic anhydrase OS=Zea mays OX=4577 GN=100283312 PE=2 SV=1	0.00508235	3.11176	3.28947	1	1	1	1	304	33.308	8.12	Not Found	Not Found	Not Found	High	Not Found	Not Found	Not Found	Not Found	Not Found	Not Found	Not Found	Not Found					600000									0.129	2.30452	1
FALSE	High	Master Protein	C0P441	Carbonic anhydrase OS=Zea mays OX=4577 GN=100382491 PE=2 SV=1	0	53.4443	43.6735	8	81	5	1	245	26.519	8.41	High	High	High	High	High	High	High	High	High	High	High	High		40000000	28000000	32000000	2800000	10000000	20000000	61000000	57000000	56000000	22000000	7700000	120000000	3.437	214.196	8
FALSE	High	Master Protein	A0A1D6DU54	Carboxylesterase SOBER1 OS=Zea mays OX=4577 GN=ZEAMMB73_Zm00001d001903 PE=4 SV=1	0	15.4617	12.2112	3	17	3	1	303	33.452	8.19	High	High	High	Not Found	High	High	High	High	High	High	High	High		13000000	8000000	8700000		2900000	7600000	9500000	14000000	12000000	3100000	2200000	19000000	0.468	40.5202	3
FALSE	High	Master Protein	B4FBF2	Carboxypeptidase OS=Zea mays OX=4577 GN=100273121 PE=2 SV=1	0	98.4506	36.7619	12	109	10	1	525	57.603	5.88	High	High	High	High	High	High	High	High	High	High	High	High		42000000	22000000	32000000	5600000	9000000	10000000	47000000	80000000	77000000	14000000	4200000	55000000	3.52	319.141	12
FALSE	High	Master Protein	B8A0Q3	Carboxypeptidase OS=Zea mays OX=4577 GN=100279929 PE=2 SV=1	0	20.941	7.75194	3	27	1	1	516	56.691	5.94	Not Found	Not Found	High	Not Found	Not Found	Not Found	Not Found	High	Not Found	Not Found	Not Found	Not Found									15000000					0.359	75.1536	3
FALSE	High	Master Protein	A0A1D6NTJ2	Carboxypeptidase OS=Zea mays OX=4577 GN=100279978 PE=3 SV=1	0	14.5783	12.3232	4	14	4	1	495	55.147	6.32	High	Not Found	High	Not Found	Not Found	High	High	High	High	High	Not Found	High		14000000		5200000			1400000	7100000	13000000		1000000		8400000	0.468	39.2949	4
FALSE	High	Master Protein	A0A1D6I614	Carboxypeptidase OS=Zea mays OX=4577 GN=100383183 PE=3 SV=1	0	28.2685	16.9661	5	22	5	1	501	55.588	7.05	High	Not Found	High	Not Found	High	Not Found	High	High	High	High	High	High		17000000		3500000		530000		7600000	4900000	3700000		500000	1200000	0.738	55.3661	5
FALSE	High	Master Protein	A0A1D6MDV5	Carboxypeptidase OS=Zea mays OX=4577 GN=ZEAMMB73_Zm00001d039146 PE=3 SV=1	0	15.8663	9.05077	3	15	3	1	453	48.113	7.17	High	High	High	High	High	High	High	High	High	High	High	High		5600000	2000000		1200000		3600000	7800000	11000000	8200000	3300000	1900000	14000000	0.389	44.9168	3
FALSE	High	Master Protein	A0A1D6PNQ4	Carboxypeptidase OS=Zea mays OX=4577 GN=ZEAMMB73_Zm00001d048690 PE=3 SV=1	0.0001434	4.70971	4.91159	2	3	2	1	509	53.057	5.57	High	Not Found	Not Found	Not Found	Not Found	Not Found	Not Found	High	Not Found	Not Found	Not Found	Not Found		3100000							7900000					0.233	5.98142	2
FALSE	High	Master Protein	A0A1D6PS11	Carboxypeptidase OS=Zea mays OX=4577 GN=ZEAMMB73_Zm00001d049055 PE=3 SV=1	0.00541937	2.8671	2.01613	1	7	1	1	496	55.39	6.73	Not Found	Not Found	Not Found	High	High	Not Found	High	High	High	High	Not Found	High					910000	860000		13000000	18000000	8200000	580000		6400000	0.101	9.30131	1
FALSE	High	Master Protein	B6TPA4	Carnitine racemase/ catalytic OS=Zea mays OX=4577 GN=100284027 PE=2 SV=1	0	27.8701	29.7521	6	47	6	1	242	25.641	8.44	High	High	High	High	High	High	High	High	High	High	High	High		7900000	4300000	10000000	2300000	4200000	4200000	9600000	8100000	14000000	4200000	1300000	13000000	1.683	101.935	6
FALSE	High	Master Protein	A0A1D6NEC2	Casein kinase 1-like protein 2 OS=Zea mays OX=4577 GN=ZEAMMB73_Zm00001d043693 PE=4 SV=1	0	24.5335	14.011	4	21	1	1	364	40.74	9.8	Not Found	Not Found	Not Found	Not Found	Not Found	Not Found	Not Found	Not Found	Not Found	Not Found	Not Found	High													1200000	0.487	36.3321	4
FALSE	High	Master Protein	B4FFS6	Casein kinase II subunit alpha OS=Zea mays OX=4577 GN=ZEAMMB73_Zm00001d007951 PE=2 SV=1	0	37.0905	26.8072	6	28	2	1	332	39.205	8.29	High	High	High	High	High	High	Not Found	High	High	High	Not Found	High		3400000	2000000	6400000	1000000	1100000	1800000		11000000	13000000	2800000		15000000	0.995	74.9892	6
FALSE	High	Master Protein	A0A1D6L5P0	Casein kinase II subunit alpha-2 OS=Zea mays OX=4577 GN=542460 PE=3 SV=1	0	30.8931	22.5974	6	20	2	1	385	44.318	8.78	High	High	Not Found	Not Found	High	Not Found	Not Found	Not Found	Not Found	Not Found	Not Found	High		7000000	2000000											0.823	46.4295	6
FALSE	High	Master Protein	A0A1D6DSQ4	CASP-like protein 1 OS=Zea mays OX=4577 GN=100278982 PE=4 SV=1	0.009567	2.58021	2.14425	1	3	1	1	513	57.558	5.58	Not Found	Not Found	High	Not Found	Not Found	Not Found	Not Found	Not Found	Not Found	High	Not Found	High				4100000							2400000		9800000	0.083	2.14267	1
FALSE	High	Master Protein	A0A1R3NCT7	CASP-like protein OS=Zea mays OX=4577 GN=ZEAMMB73_Zm00001d004198 PE=3 SV=1	0.000415053	4.15274	14.0845	1	1	1	1	213	22.297	7.65	High	Not Found	Not Found	Not Found	Not Found	Not Found	Not Found	Not Found	Not Found	Not Found	Not Found	Not Found		2300000												0.259	4.16296	1
FALSE	High	Master Protein	P18123	Catalase isozyme 3 OS=Zea mays OX=4577 GN=CAT3 PE=2 SV=2	0	84.2145	34.879	13	93	11	1	496	56.76	6.96	High	High	High	High	High	High	High	High	High	High	High	High		7300000	6700000	16000000	2700000	5600000	3700000	19000000	33000000	40000000	8400000	2800000	24000000	2.728	256.186	13
FALSE	High	Master Protein	A0A1D6JMR5	Catalase OS=Zea mays OX=4577 GN=542230 PE=3 SV=1	0	138.837	49.2901	18	173	16	1	493	56.477	7.06	High	High	High	High	High	High	High	High	High	High	High	High		32000000	27000000	29000000	8200000	14000000	21000000	59000000	110000000	120000000	26000000	11000000	93000000	9.826	428.235	18
FALSE	High	Master Protein	B6UHU1	Catalase OS=Zea mays OX=4577 GN=542369 PE=2 SV=1	0	254.438	56.0976	19	333	17	1	492	56.72	7.4	High	High	High	High	High	High	High	High	High	High	High	High		120000000	72000000	120000000	27000000	40000000	52000000	170000000	260000000	330000000	69000000	37000000	280000000	18.513	955.69	19
FALSE	Medium	Master Protein	K7U1J8	Cation/H(+) antiporter 14 OS=Zea mays OX=4577 GN=103653125 PE=4 SV=1	0.0437772	1.75796	1.80723	1	3	1	1	830	88.578	6.49	High	High	Not Found	Not Found	Not Found	Not Found	Not Found	Not Found	Not Found	Not Found	High	Not Found			5200000									5700000		0.061	7.61924	1
FALSE	Medium	Master Protein	B4FFQ8	CCAAT1-Dr1 transcription factor OS=Zea mays OX=4577 GN=100274041 PE=2 SV=1	0.0159985	2.33311	2.65781	1	1	1	1	301	33.862	5.81	High	Not Found	Not Found	Not Found	Not Found	Not Found	Not Found	Not Found	Not Found	Not Found	Not Found	Not Found		1800000												0.212	2.0271	1
FALSE	High	Master Protein	K7V395	CCAAT-HAP5 transcription factor OS=Zea mays OX=4577 GN=CA5P14 PE=4 SV=1	0.00508235	3.00436	4.9505	1	2	1	1	202	21.517	5.96	Not Found	Not Found	Not Found	Not Found	Not Found	High	Not Found	Not Found	Not Found	Not Found	Not Found	High							55000						170000	0.292	2.16646	1
FALSE	Medium	Master Protein	Q8W0W6	CCAAT-HAP5-transcription factor 59 OS=Zea mays OX=4577 GN=DrAp1 PE=2 SV=1	0.0250015	2.15627	4.33071	1	1	1	1	254	27.874	5.45	Not Found	Not Found	Not Found	Not Found	Not Found	Not Found	High	Not Found	Not Found	Not Found	Not Found	Not Found								7200000						0.233	2.5463	1
FALSE	High	Master Protein	B4F9F0	CDK5RAP3-like protein OS=Zea mays OX=4577 GN=100279955 PE=2 SV=1	0	16.4318	9.4306	4	6	4	1	562	62.702	4.93	High	Not Found	Not Found	Not Found	Not Found	Not Found	High	High	Not Found	Not Found	Not Found	Not Found		6100000						18000000	17000000					0.359	14.8841	4
FALSE	High	Master Protein	A0A1D6KUI9	Cell division control protein 48 homolog D OS=Zea mays OX=4577 GN=100274218 PE=3 SV=1	0	245.207	56.6667	37	241	1	1	810	89.92	5.17	Not Found	Not Found	Not Found	Not Found	Not Found	Not Found	Not Found	Not Found	High	Not Found	Not Found	Not Found														10.053	647.776	37
FALSE	High	Master Protein	A0A1D6JNX1	Cell division control protein 48 homolog D OS=Zea mays OX=4577 GN=100278319 PE=4 SV=1	0	228.35	54.2751	36	231	1	1	807	89.628	5.22	Not Found	Not Found	High	Not Found	Not Found	Not Found	High	High	High	Not Found	Not Found	Not Found				2700000				4700000	7100000	13000000				8.512	633.184	36
FALSE	High	Master Protein	K7VQA7	Cell division control protein 48 homolog D OS=Zea mays OX=4577 GN=103639569 PE=4 SV=1	0	195.181	48.5075	31	196	1	1	804	89.426	5.26	High	Not Found	High	Not Found	Not Found	Not Found	Not Found	Not Found	Not Found	Not Found	Not Found	Not Found		8700000		6800000										5.989	542.876	31
FALSE	High	Master Protein	A0A1D6JLC3	Cell division control protein2-like protein OS=Zea mays OX=4577 GN=542270 PE=3 SV=1	0	5.07925	5.17711	2	9	1	1	367	41.524	6.86	Not Found	Not Found	Not Found	Not Found	Not Found	Not Found	Not Found	Not Found	Not Found	Not Found	Not Found	High														0.212	11.2324	2
FALSE	High	Master Protein	A0A1D6GQ42	Cell division cycle protein 48 OS=Zea mays OX=4577 GN=100382880 PE=4 SV=1	0	233.357	54.1307	35	233	1	1	811	90.062	5.2	Not Found	Not Found	Not Found	Not Found	Not Found	Not Found	Not Found	Not Found	High	Not Found	Not Found	Not Found										18000000				8.512	631.13	35
FALSE	High	Master Protein	B4FT34	Cell division protein FtsZ homolog 1 chloroplastic OS=Zea mays OX=4577 GN=ZEAMMB73_Zm00001d001939 PE=2 SV=1	0.0001434	4.3184	3.45679	1	7	1	1	405	42.169	6.96	High	Not Found	High	High	High	Not Found	Not Found	High	High	Not Found	High	Not Found		3000000		3000000	620000	700000			5500000	3700000		440000		0.116	18.3781	1
FALSE	High	Master Protein	A0A1D6JIK1	Cell division protein FtsZ homolog 2-2 chloroplastic OS=Zea mays OX=4577 GN=ZEAMMB73_Zm00001d026669 PE=3 SV=1	0	22.2978	12.9771	5	36	5	1	524	55.834	6.83	High	High	High	High	High	High	High	High	High	High	High	High		7200000	4700000	5100000	1700000	2400000	3300000	8800000	11000000	11000000	3000000	1300000	7400000	0.509	96.1082	5
FALSE	High	Master Protein	A0A1D6ML43	Cell number regulator 8 OS=Zea mays OX=4577 GN=ZEAMMB73_Zm00001d039777 PE=4 SV=1	0	37.0004	45.3416	6	63	1	1	161	18.502	5.22	High	Not Found	Not Found	High	High	High	High	High	High	High	Not Found	High		120000000			7500000	6600000	5000000	20000000	3700000	9200000	7100000		5400000	3.924	157.165	6
FALSE	High	Master Protein	A0A1D6PTV9	Cell wall integrity protein scw1 OS=Zea mays OX=4577 GN=ZEAMMB73_Zm00001d049346 PE=4 SV=1	0	24.0707	28.5714	6	26	6	1	322	34.73	8.27	High	High	High	High	High	High	High	High	High	High	Not Found	High		12000000	4300000	6500000	1900000	3000000	5900000	10000000	26000000	19000000	3300000		28000000	1.894	69.8013	6
FALSE	High	Master Protein	A0A1D6E8C9	Cellulase (Glycosyl hydrolase family 5) protein OS=Zea mays OX=4577 GN=ZEAMMB73_Zm00001d003281 PE=3 SV=1	0	6.18439	3.10345	2	10	2	1	580	62.766	7.3	Not Found	High	High	High	High	Not Found	Not Found	High	Not Found	High	Not Found	High			1300000	1000000	350000	93000			200000		220000			0.155	14.9104	2
FALSE	High	Master Protein	A0A1D6EZ89	Chalcone isomerase OS=Zea mays OX=4577 GN=ZEAMMB73_Zm00001d006630 PE=4 SV=1	0	20.4969	19.708	4	20	4	1	274	29.259	8.34	High	High	High	High	High	High	High	High	High	High	High	High		11000000	8200000	8300000	2100000	1800000	5200000	4200000	14000000	15000000	6800000	2300000	14000000	0.668	40.7773	4
FALSE	High	Master Protein	C0P7S8	Chaperone DNA J homolog1 OS=Zea mays OX=4577 GN=100382437 PE=2 SV=1	0	93.5515	45.6938	15	139	4	1	418	46.613	6.19	High	High	High	High	High	High	High	High	High	High	High	High		8700000	10000000	15000000	2600000	5600000	3400000	20000000	22000000	30000000	14000000	5200000	27000000	7.185	301.286	15
FALSE	High	Master Protein	B4FGJ9	Chaperone DnaJ-domain superfamily protein OS=Zea mays OX=4577 GN=100193861 PE=2 SV=1	0	8.16654	6.80101	2	2	2	1	397	41.64	6.62	Not Found	Not Found	Not Found	Not Found	Not Found	High	Not Found	Not Found	High	Not Found	Not Found	Not Found							760000			880000				0.334	3.1293	2
FALSE	Low	Master Protein	A0A1D6K4Y6	Chaperone DnaJ-domain superfamily protein OS=Zea mays OX=4577 GN=100276130 PE=4 SV=1	0.0513196	1.65995	4.79798	1	1	1	1	396	41.709	6.99	Not Found	Not Found	Not Found	Not Found	Not Found	Not Found	Not Found	Not Found	Not Found	Not Found	Not Found	High													8300000	0.166	0	1
FALSE	High	Master Protein	C4J3V2	Chaperone DnaJ-domain superfamily protein OS=Zea mays OX=4577 GN=100285610 PE=2 SV=1	0.00870327	2.64859	10.241	1	1	1	1	166	18.136	6.05	Not Found	Not Found	Not Found	Not Found	Not Found	Not Found	Not Found	Not Found	High	Not Found	Not Found	Not Found										7000000				0.292	2.63494	1
FALSE	Medium	Master Protein	A0A1D6MWE4	Chaperone DnaJ-domain superfamily protein OS=Zea mays OX=4577 GN=103650497 PE=4 SV=1	0.0498555	1.68571	3.29068	1	1	1	1	547	61.647	8.24	Not Found	Not Found	Not Found	Not Found	Not Found	High	Not Found	Not Found	Not Found	Not Found	Not Found	Not Found	Acetyl [N-Term]						210000							0.089	0	1
FALSE	High	Master Protein	C0PDC7	Chaperone protein ClpB1 OS=Zea mays OX=4577 GN=541780 PE=2 SV=1	0	471.204	68.0921	51	552	49	1	912	101.056	6.16	High	High	High	High	High	High	High	High	High	High	High	High	Acetyl [N-Term]	320000000	92000000	230000000	14000000	24000000	22000000	390000000	680000000	460000000	28000000	12000000	130000000	27.48	1581.29	51
FALSE	High	Master Protein	A0A1D6K5Y7	Chaperone protein ClpB3 chloroplastic OS=Zea mays OX=4577 GN=103636567 PE=3 SV=1	0	259.97	46.2168	39	307	9	1	978	108.794	7.15	High	High	High	High	High	Not Found	High	High	High	High	Not Found	High		13000000	6100000	16000000		630000		25000000	38000000	30000000			100000	5.898	768.913	39
FALSE	High	Master Protein	A0A1D6H2L6	Chaperone protein ClpB4 mitochondrial OS=Zea mays OX=4577 GN=100217072 PE=3 SV=1	0	161.459	31.1741	23	120	18	1	988	109.484	6.51	High	High	High	High	High	High	High	High	High	High	High	High		100000000	37000000	33000000	5700000	6800000	25000000	110000000	120000000	120000000	22000000	15000000	36000000	2.346	336.424	23
FALSE	High	Master Protein	C0PFV4	Chaperone protein ClpC1 chloroplastic OS=Zea mays OX=4577 GN=100383416 PE=2 SV=1	0	128.546	30.7275	24	124	6	1	921	101.978	6.64	High	High	High	Not Found	High	High	High	High	High	Not Found	High	High		11000000	2600000	7000000		1000000	430000	7300000	10000000	12000000		250000	3000000	2.162	310.911	24
FALSE	High	Master Protein	B6TAW2	Chaperone protein dnaJ 10 OS=Zea mays OX=4577 GN=100282737 PE=2 SV=1	0	7.70674	11.5385	3	3	3	1	390	43.605	5.54	High	Not Found	High	Not Found	Not Found	Not Found	Not Found	Not Found	Not Found	Not Found	Not Found	High		520000		1400000									2400000	0.438	7.3713	3
FALSE	Medium	Master Protein	B4FMR7	Chaperone protein dnaJ 13 OS=Zea mays OX=4577 GN=100282474 PE=2 SV=1	0.0395033	1.83268	2.22222	1	1	1	1	540	60.317	8.87	Not Found	Not Found	Not Found	High	Not Found	Not Found	Not Found	Not Found	Not Found	Not Found	Not Found	Not Found					190000									0.077	2.83691	1
FALSE	High	Master Protein	A0A1D6GLE1	Chaperone protein dnaJ 3 OS=Zea mays OX=4577 GN=ZEAMMB73_Zm00001d013669 PE=3 SV=1	0	45.5453	25.6125	11	52	8	1	449	49.917	6.64	High	High	High	High	High	High	High	High	High	High	High	High		1600000	2200000	3100000	490000	890000	660000	1500000	7300000	10000000	1400000	500000	1300000	1.783	125.976	11
FALSE	High	Master Protein	A0A1D6J0S9	Chaperone protein dnaJ A6 chloroplastic OS=Zea mays OX=4577 GN=ZEAMMB73_Zm00001d024635 PE=3 SV=1	0	23.7555	21.501	6	22	6	1	493	53.521	9.41	High	High	High	High	High	High	High	High	High	High	Not Found	High		1900000	1100000	1200000	510000	370000	2500000	2200000	1200000	4700000	370000		3200000	0.501	46.9257	6
FALSE	High	Master Protein	B4FTR0	Chaperone protein dnaJ OS=Zea mays OX=4577 GN=103629395 PE=2 SV=1	7.44435e-05	4.98238	4.662	2	4	2	1	429	46.036	8.46	High	High	Not Found	High	Not Found	Not Found	Not Found	Not Found	Not Found	Not Found	Not Found	Not Found		1200000	370000		820000									0.166	6.27767	2
FALSE	High	Master Protein	C0PHP3	Chaperonin 60 subunit beta 2 chloroplastic OS=Zea mays OX=4577 GN=542185 PE=2 SV=1	0	237.4	54.5	27	293	5	1	600	63.991	5.57	High	High	High	High	High	High	High	High	High	High	High	High		6700000	7800000	15000000	2100000	3100000	2900000	4000000	19000000	18000000	3200000	2300000	3900000	10.325	919.14	27
FALSE	High	Master Protein	A0A1D6LJS9	Chaperonin 60 subunit beta 2 chloroplastic OS=Zea mays OX=4577 GN=ZEAMMB73_Zm00001d035937 PE=3 SV=1	0	216.942	54.9223	27	282	5	1	579	61.813	5.49	High	High	High	High	High	High	High	High	High	High	High	High		13000000	6800000	11000000	1800000	3300000	2100000	6400000	13000000	14000000	2200000	2600000	7300000	8.397	909.659	27
FALSE	High	Master Protein	P29185	Chaperonin CPN60-1, mitochondrial OS=Zea mays OX=4577 GN=CPN60I PE=1 SV=2	0	377.475	66.8977	36	609	6	1	577	61.173	5.85	High	High	High	High	High	High	High	High	High	High	High	High		99000000	93000000	140000000	9400000	24000000	28000000	170000000	180000000	190000000	26000000	8700000	60000000	55.234	1849.6	36
FALSE	High	Master Protein	C0HFM6	Chaperonin CPN60-like 2 mitochondrial OS=Zea mays OX=4577 GN=100272259 PE=2 SV=1	0	137.062	52.4138	24	196	21	1	580	61.226	6.74	High	High	High	High	High	High	High	High	High	High	High	High		39000000	23000000	35000000	4800000	10000000	13000000	36000000	69000000	88000000	14000000	11000000	59000000	3.903	526.668	24
FALSE	High	Master Protein	B6T8U7	Chaperonin OS=Zea mays OX=4577 GN=103647460 PE=2 SV=1	0	78.38	64.0816	12	141	9	1	245	25.559	8.72	High	High	High	High	High	High	High	High	High	High	High	High		46000000	45000000	37000000	12000000	18000000	36000000	73000000	140000000	110000000	40000000	18000000	80000000	6.743	344.954	12
FALSE	High	Master Protein	C0PKD9	Chaperonin10 OS=Zea mays OX=4577 GN=100383971 PE=2 SV=1	0	20.8863	35.4331	6	35	4	1	254	26.391	7.33	High	Not Found	High	High	High	High	High	High	High	High	Not Found	High		9400000		8100000	1500000	2400000	3900000		15000000	11000000	2900000		6200000	1.154	69.1925	6
FALSE	High	Master Protein	A0A1R3MBV7	Chaperonin2 OS=Zea mays OX=4577 GN=ZEAMMB73_Zm00001d032789 PE=3 SV=1	0	376.733	67.0139	36	590	6	1	576	60.897	5.85	High	High	High	High	High	High	High	High	High	High	High	High		30000000	22000000	34000000	6000000	6900000	5400000	44000000	34000000	38000000	7800000	4700000	19000000	51.75	1805.06	36
FALSE	High	Master Protein	B4FBN8	Chitinase 1 OS=Zea mays OX=4577 GN=100192522 PE=2 SV=1	0	20.8492	22.028	4	28	4	1	286	31.109	5.2	High	High	High	High	High	High	High	High	High	High	High	High		21000000	6600000	11000000	2100000	4600000	6600000	15000000	30000000	23000000	3400000	1500000	26000000	1.154	79.3081	4
FALSE	High	Master Protein	C0P451	Chitinase B1 OS=Zea mays OX=4577 GN=ZEAMMB73_Zm00001d025753 PE=2 SV=1	0	227.406	72.5979	15	376	14	1	281	29.109	8.56	High	High	High	High	High	High	High	High	High	High	High	High		790000000	270000000	450000000	120000000	140000000	220000000	710000000	1700000000	1400000000	310000000	81000000	530000000	99	1344.5	15
FALSE	High	Master Protein	B4G1T3	Chitinase chem5 OS=Zea mays OX=4577 GN=542525 PE=2 SV=1	0	8.87369	8.81356	2	8	2	1	295	30.275	4.37	Not Found	High	Not Found	High	High	High	High	Not Found	Not Found	Not Found	High	High					1300000	1100000		2200000				1700000	2100000	3.642	20.9206	2
FALSE	High	Master Protein	B4FQ80	Chlorophyll a-b binding protein, chloroplastic OS=Zea mays OX=4577 GN=100193833 PE=2 SV=1	0	5.55485	6.01504	2	3	1	1	266	28.066	5.26	Not Found	Not Found	Not Found	Not Found	Not Found	High	Not Found	Not Found	Not Found	Not Found	High	Not Found							1900000					770000		0.52	6.39242	2
FALSE	High	Master Protein	P06671	Chlorophyll a-b binding protein, chloroplastic OS=Zea mays OX=4577 PE=2 SV=1	0	5.93735	6.03774	2	2	1	1	265	27.977	5.43	Not Found	Not Found	Not Found	Not Found	Not Found	High	Not Found	Not Found	Not Found	Not Found	Not Found	Not Found							3400000							0.52	5.03135	2
FALSE	High	Master Protein	B6TMR8	Chloroplast small heat shock protein OS=Zea mays OX=4577 GN=100283886 PE=2 SV=1	0	66.3592	34.1232	8	94	8	1	211	22.805	7.44	High	High	High	High	High	High	High	High	High	High	High	High		190000000	140000000	120000000	12000000	27000000	110000000	200000000	210000000	180000000	120000000	48000000	450000000	11.589	259.224	8
FALSE	High	Master Protein	A0A1D6GAX0	Chorismate mutase OS=Zea mays OX=4577 GN=103636619 PE=4 SV=1	0	27.8562	17.7177	5	27	5	1	333	37.438	7.46	High	High	High	High	High	High	High	High	High	High	High	High		14000000	1800000	13000000	1200000	1100000	2800000	13000000	13000000	14000000	1700000	1000000	10000000	0.688	79.9768	5
FALSE	High	Master Protein	A0A1D6H2K9	Chorismate mutase2 OS=Zea mays OX=4577 GN=100191856 PE=4 SV=1	0	11.1957	14.539	3	12	3	1	282	31.538	5.94	High	Not Found	High	High	High	High	High	Not Found	High	High	Not Found	High		5200000		3000000	560000	350000	3200000	4000000		4200000	2100000		8000000	0.585	28.6026	3
FALSE	High	Master Protein	B4FLA2	Chorismate synthase OS=Zea mays OX=4577 GN=ZEAMMB73_Zm00001d028477 PE=2 SV=1	0	67.6842	43.4091	13	65	13	1	440	47.04	7.74	High	High	High	High	High	High	High	High	High	High	High	High		4300000	8800000	12000000	920000	2600000	5100000	17000000	37000000	29000000	3600000	2500000	12000000	3.507	168.947	13
FALSE	High	Master Protein	B4FAJ0	Cinnamyl alcohol dehydrogenase1 OS=Zea mays OX=4577 GN=100191885 PE=2 SV=1	0	5.53581	4.32432	1	1	1	1	370	39.452	6.79	Not Found	Not Found	High	Not Found	Not Found	Not Found	Not Found	Not Found	Not Found	Not Found	Not Found	Not Found				5600000										0.122	3.9218	1
FALSE	High	Master Protein	B6TF33	Circumsporozoite protein OS=Zea mays OX=4577 GN=100283149 PE=2 SV=1	0.000415053	3.95078	5.24194	1	2	1	1	248	27.386	5.97	Not Found	Not Found	Not Found	Not Found	Not Found	Not Found	Not Found	Not Found	Not Found	High	High	Not Found											1400000			0.194	4.24591	1
FALSE	High	Master Protein	B4FIC0	Citrate synthase OS=Zea mays OX=4577 GN=100194338 PE=2 SV=1	0	102.406	45.339	16	148	4	1	472	52.423	7.37	High	High	Not Found	High	High	High	High	High	High	High	High	High		28000000	8900000		1800000	2300000	8300000	22000000	31000000	28000000	5900000	5900000	43000000	6.017	342.974	16
FALSE	High	Master Protein	A0A1D6H4C4	Citrate synthase OS=Zea mays OX=4577 GN=100279573 PE=3 SV=1	0	122.857	47.7459	18	160	5	1	488	54.372	8.43	High	High	High	High	High	High	High	High	High	High	High	High		40000000	14000000	23000000	1100000	5000000	13000000	36000000	65000000	46000000	12000000	6400000	48000000	6.814	389.269	18
FALSE	High	Master Protein	A0A1D6H6F1	Citrate synthase OS=Zea mays OX=4577 GN=ZEAMMB73_Zm00001d016248 PE=3 SV=1	0	177.346	55.2684	19	215	19	1	503	55.218	9.04	High	High	High	High	High	High	High	High	High	High	High	High		96000000	44000000	71000000	12000000	21000000	38000000	98000000	180000000	170000000	36000000	17000000	160000000	15.156	665.373	19
FALSE	High	Master Protein	A0A1D6QRH8	Citrate synthase OS=Zea mays OX=4577 GN=ZEAMMB73_Zm00001d053684 PE=3 SV=1	0	29.9629	16.9421	7	50	2	1	484	53.805	7.43	Not Found	High	High	Not Found	Not Found	High	Not Found	High	High	Not Found	Not Found	High			3900000	2700000			3100000		15000000				4600000	0.905	117.975	7
FALSE	High	Master Protein	K7VA55	Class I heat shock protein 1 OS=Zea mays OX=4577 GN=103634805 PE=3 SV=1	0	35.5761	41.2903	5	57	2	1	155	17.328	6.07	High	High	High	Not Found	High	High	High	High	High	High	High	High		24000000	6200000	4500000		530000	6400000	5200000	5600000	10000000	12000000	5300000	40000000	4.012	142.971	5
FALSE	High	Master Protein	K7VQ98	Class I heat shock protein 3 OS=Zea mays OX=4577 GN=ZEAMMB73_Zm00001d044728 PE=3 SV=1	0	24.5423	26.0274	3	16	3	1	146	15.836	8.47	Not Found	High	High	Not Found	Not Found	High	High	Not Found	Not Found	High	High	High			16000000	7000000			8300000	20000000			8900000	3000000	50000000	1.31	45.0254	3
FALSE	High	Master Protein	K7TTJ0	Class IV heat shock protein OS=Zea mays OX=4577 GN=ZEAMMB73_Zm00001d025508 PE=3 SV=1	0	178.727	62.6728	14	324	12	1	217	23.423	6.55	High	High	High	High	High	High	High	High	High	High	High	High		120000000	160000000	130000000	36000000	74000000	110000000	250000000	340000000	420000000	130000000	96000000	320000000	656.933	942.614	14
FALSE	High	Master Protein	A0A1D6QFN3	Clathrin heavy chain OS=Zea mays OX=4577 GN=103654268 PE=3 SV=1	0	197.243	27.7039	37	167	2	1	1729	196.774	5.62	High	Not Found	Not Found	Not Found	Not Found	Not Found	High	High	Not Found	Not Found	Not Found	Not Found		1600000						6900000	10000000					1.545	431.302	37
FALSE	High	Master Protein	A0A1D6EJH5	Clathrin heavy chain OS=Zea mays OX=4577 GN=ZEAMMB73_Zm00001d005090 PE=3 SV=1	0	196.487	27.6596	37	167	2	1	1739	197.063	5.34	High	High	Not Found	Not Found	Not Found	Not Found	High	Not Found	High	Not Found	Not Found	Not Found		14000000	4100000					1700000						1.581	433.996	37
FALSE	High	Master Protein	C4J6N6	Clathrin interactor EPSIN 1 OS=Zea mays OX=4577 GN=100501876 PE=2 SV=1	0.00910792	2.60171	2.50836	1	1	1	1	598	63.284	5.38	Not Found	Not Found	High	Not Found	Not Found	Not Found	Not Found	Not Found	Not Found	Not Found	Not Found	Not Found				1200000										0.083	0	1
FALSE	High	Master Protein	A0A1D6DT47	Clathrin light chain OS=Zea mays OX=4577 GN=ZEAMMB73_Zm00001d001814 PE=3 SV=1	0	35.6348	28.7625	6	27	6	1	299	32.366	5.35	High	High	High	High	High	High	High	High	High	Not Found	Not Found	High		3800000	2300000	4100000	260000	860000		13000000	27000000	6500000			2600000	2.415	52.802	6
FALSE	High	Master Protein	B6SI84	Clavaminate synthase-like protein OS=Zea mays OX=4577 GN=100272718 PE=2 SV=1	0	23.1315	26.7692	6	11	5	1	325	35.862	6.71	High	High	High	High	Not Found	High	Not Found	High	Not Found	Not Found	Not Found	High		5300000	2200000	1100000			2100000		540000				6700000	0.778	26.7051	6
FALSE	High	Master Protein	A0A1D6MHU1	Clavaminate synthase-like protein OS=Zea mays OX=4577 GN=100280172 PE=4 SV=1	0	6.87674	5.07042	2	2	1	1	355	39.546	7.2	Not Found	Not Found	Not Found	High	Not Found	Not Found	Not Found	Not Found	Not Found	Not Found	Not Found	Not Found					480000									0.212	5.21595	2
FALSE	High	Master Protein	A0A1D6GZZ1	Cleavage and polyadenylation specificity factor (CPSF) A subunit protein OS=Zea mays OX=4577 GN=100272422 PE=4 SV=1	0	13.433	5.45159	4	6	4	1	1229	135.776	5.53	High	Not Found	High	Not Found	Not Found	Not Found	High	High	Not Found	Not Found	Not Found	Not Found		2000000		2000000				3100000	4800000					0.145	16.5288	4
FALSE	High	Master Protein	A0A1D6HIA8	Clustered mitochondria protein OS=Zea mays OX=4577 GN=100381905 PE=4 SV=1	0	14.2573	3.84347	4	8	4	1	1431	155.806	6.32	High	High	High	Not Found	Not Found	Not Found	High	High	High	Not Found	Not Found	Not Found		1300000	800000	1300000				6500000	5900000	3100000				0.124	18.5723	4
FALSE	High	Master Protein	A0A1D6L1X4	Coatomer subunit alpha-1 OS=Zea mays OX=4577 GN=ZEAMMB73_Zm00001d033734 PE=4 SV=1	0	11.4754	3.33333	3	5	3	1	1080	119.839	6.37	Not Found	Not Found	Not Found	Not Found	Not Found	Not Found	High	High	High	Not Found	Not Found	Not Found								2900000		3100000				0.109	13.6226	3
FALSE	High	Master Protein	A0A1D6QQN9	Coatomer subunit beta' OS=Zea mays OX=4577 GN=103654814 PE=3 SV=1	0	9.46531	4.69867	3	5	3	1	979	110.403	5.11	High	Not Found	High	Not Found	Not Found	Not Found	High	Not Found	Not Found	High	Not Found	High		11000000									2900000		6700000	0.131	6.99513	3
FALSE	High	Master Protein	K7USP8	Coatomer subunit beta OS=Zea mays OX=4577 GN=ZEAMMB73_Zm00001d008218 PE=4 SV=1	0	83.814	28.1053	21	64	21	1	950	105.044	5.94	High	High	High	Not Found	Not Found	Not Found	High	High	High	Not Found	Not Found	Not Found		15000000	7100000	10000000				12000000	41000000	13000000				1.601	140.692	21
FALSE	High	Master Protein	Q9M640	Coatomer subunit delta OS=Zea mays OX=4577 GN=541810 PE=2 SV=1	0	57.674	32.8872	13	96	1	1	523	57.462	5.73	Not Found	Not Found	Not Found	Not Found	Not Found	Not Found	Not Found	Not Found	High	Not Found	Not Found	Not Found														1.829	240.282	13
FALSE	High	Master Protein	A0A1D6IWY3	Coatomer subunit delta OS=Zea mays OX=4577 GN=ZEAMMB73_Zm00001d023943 PE=3 SV=1	0	56.6721	29.1902	13	96	1	1	531	58.594	5.63	Not Found	Not Found	Not Found	Not Found	High	Not Found	Not Found	Not Found	Not Found	Not Found	Not Found	Not Found														1.829	239.452	13
FALSE	High	Master Protein	A0A1D6JE22	Coatomer subunit epsilon OS=Zea mays OX=4577 GN=541811 PE=3 SV=1	0	13.8647	17.5719	4	16	4	1	313	34.008	5.35	High	High	High	High	High	High	High	High	High	High	Not Found	High		3000000	3700000	3500000	690000	470000	1400000	1600000	7300000	7500000	1600000		5300000	0.624	40.1263	4
FALSE	High	Master Protein	A0A1D6HV44	Coatomer subunit gamma OS=Zea mays OX=4577 GN=100193726 PE=3 SV=1	0	46.3474	16.3536	13	26	2	1	905	100.463	5.16	High	Not Found	Not Found	Not Found	Not Found	Not Found	High	High	Not Found	Not Found	Not Found	Not Found		12000000						3100000	14000000					0.741	70.3949	13
FALSE	High	Master Protein	A0A1D6F8L7	Coatomer subunit gamma OS=Zea mays OX=4577 GN=100194138 PE=3 SV=1	0	50.1518	16.6304	13	28	2	1	920	102.151	5.1	High	Not Found	Not Found	Not Found	Not Found	Not Found	High	High	High	Not Found	Not Found	Not Found		17000000						13000000	29000000	13000000				0.707	77.0726	13
FALSE	High	Master Protein	Q9MAY9	Coatomer subunit zeta-1 OS=Zea mays OX=4577 GN=copz1 PE=2 SV=1	0	5.8755	13.6364	1	2	1	1	176	19.446	4.75	Not Found	Not Found	Not Found	Not Found	Not Found	Not Found	High	Not Found	Not Found	Not Found	Not Found	High													22000000	0.389	7.0109	1
FALSE	High	Master Protein	B7ZZ71	Cobalt ion binding OS=Zea mays OX=4577 GN=ZEAMMB73_Zm00001d034859 PE=2 SV=1	7.44435e-05	4.92082	6.34921	1	2	1	1	189	20.461	7.91	Not Found	High	Not Found	Not Found	Not Found	Not Found	Not Found	Not Found	Not Found	High	Not Found	Not Found			1700000								200000			0.194	4.53993	1
FALSE	High	Master Protein	C4JBB4	Co-chaperone protein SBA1 OS=Zea mays OX=4577 GN=100282592 PE=2 SV=1	0	24.937	33.1707	5	30	2	1	205	22.03	4.49	High	High	High	High	Not Found	Not Found	High	High	High	Not Found	Not Found	Not Found		2800000	2500000	3500000	1000000			15000000	4500000	550000				3.642	62.3085	5
FALSE	High	Master Protein	K7UD52	Cofactor-independent phosphoglycerate mutase OS=Zea mays OX=4577 GN=103640966 PE=4 SV=1	0	44.8509	22.7364	9	63	1	1	497	53.113	6.15	High	Not Found	Not Found	Not Found	Not Found	High	High	Not Found	Not Found	Not Found	High	High							700000	9300000					5100000	1.326	146.037	9
FALSE	High	Master Protein	A0A1D6MXQ4	Cofactor-independent phosphoglycerate mutase OS=Zea mays OX=4577 GN=ZEAMMB73_Zm00001d041697 PE=4 SV=1	0	75.6341	39.1221	15	92	7	1	524	56.147	6.43	High	High	High	High	High	High	High	High	High	Not Found	High	High		22000000	14000000	17000000	2200000	5100000	4300000	22000000	37000000	45000000		3500000	36000000	2.808	241.33	15
FALSE	High	Master Protein	B4G0U8	Coiled-coil domain-containing protein 25 OS=Zea mays OX=4577 GN=100283739 PE=2 SV=1	0.000415053	4.01037	6.97674	1	3	1	1	215	25.046	8.69	Not Found	Not Found	High	Not Found	Not Found	Not Found	Not Found	Not Found	High	Not Found	Not Found	High				2200000						4300000			4600000	0.179	6.58534	1
FALSE	High	Master Protein	C0PLI2	Cold shock protein 2 OS=Zea mays OX=4577 GN=100857032 PE=2 SV=1	0	98.8537	65.8635	10	165	10	1	249	23.212	6.38	High	High	High	High	High	High	High	High	High	High	High	High		120000000	62000000	87000000	21000000	48000000	75000000	200000000	370000000	350000000	80000000	31000000	260000000	6.499	457.321	10
FALSE	High	Master Protein	B6T9K7	COMPASS-like H3K4 histone methylase component WDR5A OS=Zea mays OX=4577 GN=100276374 PE=2 SV=1	0	8.36498	11.5987	3	4	3	1	319	34.526	6.46	High	High	Not Found	Not Found	Not Found	Not Found	Not Found	Not Found	Not Found	Not Found	Not Found	High		5200000	2600000										7400000	0.369	9.17568	3
FALSE	High	Master Protein	B6SX90	Complex I subunit OS=Zea mays OX=4577 GN=100275660 PE=2 SV=1	0.00716936	2.72354	9.16667	1	1	1	1	120	13.019	7.36	Not Found	Not Found	Not Found	Not Found	Not Found	Not Found	Not Found	Not Found	Not Found	Not Found	Not Found	High														0.468	0	1
FALSE	Low	Master Protein	A0A1D6IM47	Condensin complex subunit 1 OS=Zea mays OX=4577 GN=ZEAMMB73_Zm00001d022396 PE=3 SV=1	0.0545322	1.61422	1.23372	1	1	1	1	1459	161.165	6.23	Not Found	Not Found	High	Not Found	Not Found	Not Found	Not Found	Not Found	Not Found	Not Found	Not Found	Not Found														0.027	2.8526	1
FALSE	High	Master Protein	A0A1D6FB18	COP9 signalosome complex subunit 2 OS=Zea mays OX=4577 GN=103634653 PE=4 SV=1	0.00420084	3.40605	2.15517	1	3	1	1	464	54.362	5.9	High	Not Found	Not Found	Not Found	Not Found	Not Found	Not Found	Not Found	Not Found	High	Not Found	High		510000									160000		420000	0.08	6.49235	1
FALSE	High	Master Protein	K7TXD7	COP9 signalosome complex subunit 3 OS=Zea mays OX=4577 GN=ZEAMMB73_Zm00001d049652 PE=4 SV=1	0	12.0352	11.7925	3	4	3	1	424	47.042	6.16	Not Found	Not Found	Not Found	Not Found	High	Not Found	Not Found	Not Found	Not Found	Not Found	Not Found	High						410000							5100000	0.35	9.36613	3
FALSE	High	Master Protein	A0A1D6JSD8	COP9 signalosome complex subunit 4 OS=Zea mays OX=4577 GN=100192688 PE=4 SV=1	0	23.3568	17.7677	6	8	6	1	439	49.463	5.08	High	Not Found	Not Found	Not Found	Not Found	Not Found	Not Found	Not Found	Not Found	Not Found	Not Found	High		6200000											8500000	0.638	23.6859	6
FALSE	High	Master Protein	B4FUK9	COP9 signalosome complex subunit 5b OS=Zea mays OX=4577 GN=100283276 PE=2 SV=1	0	56.2295	36.7403	10	43	10	1	362	40.105	5.36	High	High	High	High	High	High	High	High	High	High	High	High		12000000	5400000	8700000	760000	2300000	3500000	13000000	15000000	17000000	2800000	680000	24000000	2.325	111.218	10
FALSE	High	Master Protein	A0A1D6QKF2	COP9 signalosome complex subunit 6a OS=Zea mays OX=4577 GN=100283126 PE=4 SV=1	0	9.68967	11.1437	3	13	3	1	341	37.202	6.6	Not Found	High	High	High	High	High	High	High	High	High	High	High			2300000	8200000	2500000	2100000	2600000	2200000	16000000	16000000	6300000	1400000	14000000	0.54	19.9289	3
FALSE	High	Master Protein	A0A1D6EVY8	COP9 signalosome complex subunit 7 OS=Zea mays OX=4577 GN=100191376 PE=4 SV=1	0	8.22597	11.1111	2	10	2	1	261	29.6	5.44	High	Not Found	High	Not Found	High	High	High	High	High	Not Found	High	High		8200000		4800000		1200000	3600000	2200000	8600000	7500000		730000	9000000	0.359	20.0859	2
FALSE	High	Master Protein	A0A1D6IBU2	COP9 signalosome complex subunit 7 OS=Zea mays OX=4577 GN=100284717 PE=4 SV=1	0.000352858	4.25822	5.74713	1	3	1	1	261	29.491	5.22	Not Found	Not Found	High	Not Found	Not Found	Not Found	Not Found	Not Found	High	Not Found	Not Found	High										5700000			2700000	0.233	6.47599	1
FALSE	High	Master Protein	B4FX41	COP9 signalosome complex subunit 8 OS=Zea mays OX=4577 GN=100273709 PE=2 SV=1	0.0001434	4.67923	5.61224	1	1	1	1	196	22.096	5.86	Not Found	Not Found	Not Found	Not Found	Not Found	Not Found	Not Found	Not Found	Not Found	Not Found	Not Found	High													3400000	0.292	2.84146	1
FALSE	High	Master Protein	A0A1D6G420	Copine (Calcium-dependent phospholipid-binding protein) family OS=Zea mays OX=4577 GN=100501644 PE=4 SV=1	0	5.3573	8.62471	2	4	2	1	429	46.904	6.79	Not Found	Not Found	Not Found	Not Found	Not Found	Not Found	Not Found	High	High	Not Found	Not Found	High									1200000				1700000	0.292	6.71688	2
FALSE	High	Master Protein	A0A1D6E272	Copper chaperone for superoxide dismutase OS=Zea mays OX=4577 GN=ZEAMMB73_Zm00001d002611 PE=4 SV=1	0	7.26717	6.16883	2	10	2	1	308	32.089	5.53	Not Found	Not Found	Not Found	High	High	High	Not Found	High	Not Found	High	High	High					740000	1700000	2600000		9500000		1900000	880000	6500000	0.245	22.1427	2
FALSE	High	Master Protein	B6SPL7	Copper chaperone OS=Zea mays OX=4577 GN=100282864 PE=2 SV=1	0	26.8262	59.5238	3	6	3	1	84	8.732	5.36	High	High	Not Found	Not Found	Not Found	Not Found	Not Found	Not Found	Not Found	Not Found	Not Found	High			7500000										34000000	5.31	20.4579	3
FALSE	High	Master Protein	C0PCL6	Copper ion binding OS=Zea mays OX=4577 GN=100282246 PE=2 SV=1	0.000352858	4.20775	5.52486	1	1	1	1	181	20.298	9.1	High	Not Found	Not Found	Not Found	Not Found	Not Found	Not Found	Not Found	Not Found	Not Found	Not Found	Not Found														0.259	2.90738	1
FALSE	High	Master Protein	B6SQL3	Copper transport protein CCH OS=Zea mays OX=4577 GN=ZEAMMB73_Zm00001d016691 PE=2 SV=1	0	25.5862	74.1071	4	23	4	1	112	11.34	4.88	High	High	High	Not Found	Not Found	High	High	High	High	High	High	High		15000000	200000	10000000			3600000	9400000	2200000	1700000	2400000	1700000	9500000	14.849	47.3416	4
FALSE	Medium	Master Protein	B4FBZ8	Core-2/I-branching beta-16-N-acetylglucosaminyltransferase family protein OS=Zea mays OX=4577 GN=100192611 PE=2 SV=1	0.0286019	2.02415	1.71149	1	1	1	1	409	43.795	5.82	Not Found	Not Found	Not Found	Not Found	High	Not Found	Not Found	Not Found	Not Found	Not Found	Not Found	Not Found						680000								0.11	1.60339	1
FALSE	High	Master Protein	C0PCZ0	Coronatine-insensitive protein 1 OS=Zea mays OX=4577 GN=100383088 PE=2 SV=1	0	8.7586	3.5533	2	3	2	1	591	66.59	6.79	Not Found	Not Found	Not Found	Not Found	Not Found	Not Found	Not Found	High	High	Not Found	Not Found	Not Found									5700000	5300000				0.136	7.93666	2
FALSE	High	Master Protein	A0A1D6MYW5	CPK21 OS=Zea mays OX=4577 GN=ZEAMMB73_Zm00001d041871 PE=4 SV=1	0	12.6601	24.8705	2	12	1	1	193	21.736	7.3	Not Found	Not Found	Not Found	Not Found	Not Found	Not Found	Not Found	High	Not Found	Not Found	Not Found	Not Found									5100000					0.778	44.6625	2
FALSE	Low	Master Protein	C0P8G0	CTC-interacting domain 7 OS=Zea mays OX=4577 GN=100279000 PE=2 SV=1	0.0525872	1.64207	1.55642	1	1	1	1	514	56.323	6.81	Not Found	Not Found	Not Found	Not Found	Not Found	Not Found	Not Found	Not Found	Not Found	Not Found	High	Not Found														0.089	0	1
FALSE	High	Master Protein	A0A1D6MXC5	CTP synthase OS=Zea mays OX=4577 GN=100280500 PE=3 SV=1	0	15.5739	7.06436	4	10	4	1	637	69.775	6.52	High	High	High	Not Found	High	Not Found	Not Found	High	High	Not Found	Not Found	Not Found		4800000	1300000	2900000		1700000			12000000	9900000				0.283	24.1086	4
FALSE	High	Master Protein	K7VHQ3	Cullin-1 OS=Zea mays OX=4577 GN=103635893 PE=3 SV=1	0	31.8444	13.172	8	16	1	1	744	86.689	6.87	Not Found	Not Found	Not Found	Not Found	Not Found	Not Found	High	Not Found	Not Found	Not Found	Not Found	Not Found								970000						0.54	36.8854	8
FALSE	High	Master Protein	A0A1D6J2D6	Cullin-1 OS=Zea mays OX=4577 GN=103641392 PE=3 SV=1	0	37.9833	15.4762	9	19	2	1	756	88.164	7.02	High	Not Found	Not Found	Not Found	Not Found	Not Found	High	High	High	Not Found	Not Found	Not Found		2500000						1900000	5200000					0.616	46.7446	9
FALSE	High	Master Protein	A0A1D6PVQ2	Cullin-3B OS=Zea mays OX=4577 GN=100384196 PE=3 SV=1	0	11.5882	5.00677	3	6	3	1	739	85.681	7.83	Not Found	High	Not Found	Not Found	High	Not Found	Not Found	High	High	Not Found	Not Found	Not Found			4400000			1700000			8600000	12000000				0.155	15.789	3
FALSE	High	Master Protein	A0A1D6HKC3	Cullin-3B OS=Zea mays OX=4577 GN=103627724 PE=3 SV=1	0.00096432	3.87192	1.3587	1	3	1	1	736	85.529	8.12	Not Found	Not Found	Not Found	Not Found	Not Found	Not Found	High	High	High	Not Found	Not Found	Not Found								2900000	5100000	4200000				0.048	5.01877	1
FALSE	High	Master Protein	A0A1D6GG24	Cullin-4 OS=Zea mays OX=4577 GN=103625822 PE=3 SV=1	0	12.9133	4.30233	3	12	3	1	860	97.347	8.56	High	High	High	Not Found	Not Found	Not Found	High	High	High	Not Found	Not Found	Not Found		3200000	2200000	3600000				6600000	10000000	7600000				0.11	33.2469	3
FALSE	High	Master Protein	A0A1D6QSE8	Cullin-associated NEDD8-dissociated protein 1 OS=Zea mays OX=4577 GN=100383873 PE=4 SV=1	0	50.6348	13.7795	14	37	14	1	1270	139.444	6.4	High	High	High	Not Found	Not Found	High	High	High	High	High	Not Found	High		8800000	7900000	7700000			9900000	14000000	18000000	4400000			2200000	0.512	77.8774	14
FALSE	Medium	Master Protein	K7V5J0	Cwf21 OS=Zea mays OX=4577 GN=103654761 PE=4 SV=1	0.017896	2.26193	1.61893	1	1	1	1	803	92.738	9.19	Not Found	Not Found	Not Found	Not Found	Not Found	Not Found	Not Found	High	Not Found	Not Found	Not Found	Not Found									280000					0.056	1.89986	1
FALSE	High	Master Protein	B6TTW1	Cyanate hydratase OS=Zea mays OX=4577 GN=CYN PE=2 SV=1	0	57.8574	37.9518	5	61	5	1	166	18.514	5.87	High	High	High	High	Not Found	High	High	High	High	High	High	High		25000000	18000000	18000000			17000000	23000000	19000000	13000000	6700000	2600000	47000000	11.328	132.167	5
FALSE	High	Master Protein	C4JAI3	Cyclase family protein OS=Zea mays OX=4577 GN=100502334 PE=2 SV=1	0.00422693	3.27556	4	1	6	1	1	275	29.419	5.25	High	Not Found	High	Not Found	Not Found	Not Found	High	High	High	High	Not Found	Not Found		8800000		7000000				9000000	20000000	8000000	2000000			0.233	12.1472	1
FALSE	High	Master Protein	C0P8F5	Cyclic phosphodiesterase OS=Zea mays OX=4577 GN=ZEAMMB73_Zm00001d038724 PE=2 SV=1	0	18.4104	16.8478	2	23	2	1	184	20.746	5.01	High	High	High	High	High	High	High	High	High	High	Not Found	High		8600000	4200000	17000000	1800000	4300000	1000000	41000000	14000000	30000000	9100000		33000000	0.874	61.4927	2
FALSE	Medium	Master Protein	A0A1D6E383	Cyclin8 OS=Zea mays OX=4577 GN=ZEAMMB73_Zm00001d002662 PE=3 SV=1	0.0350601	1.88706	1.97802	1	1	1	1	455	50.602	5.96	Not Found	Not Found	Not Found	Not Found	Not Found	Not Found	Not Found	High	Not Found	Not Found	Not Found	Not Found									130000000					0.083	2.09529	1
FALSE	High	Master Protein	A0A1D6JS15	Cyclin-related OS=Zea mays OX=4577 GN=ZEAMMB73_Zm00001d028097 PE=4 SV=1	0.00096432	3.89279	3.9886	1	2	1	1	351	40.924	9.64	Not Found	Not Found	Not Found	Not Found	Not Found	Not Found	Not Found	High	Not Found	Not Found	Not Found	High														0.089	4.71855	1
FALSE	High	Master Protein	A0A1D6F9P3	Cylicin-1 OS=Zea mays OX=4577 GN=103648259 PE=4 SV=1	0	24.7182	33.9286	5	17	5	1	224	24.463	8.38	Not Found	High	High	High	High	Not Found	High	High	High	High	Not Found	Not Found			760000	6100000	290000	400000		11000000	22000000	9600000	1400000			2.162	45.103	5
FALSE	High	Master Protein	Q5GA18	Cystathionine beta synthase domain protein1 OS=Zea mays OX=4577 GN=adh1F PE=4 SV=1	0	99.1853	39.8601	10	120	10	1	286	31.907	9.44	High	High	High	High	High	High	High	High	High	High	High	High		43000000	57000000	36000000	4700000	12000000	21000000	46000000	63000000	26000000	54000000	19000000	200000000	9	304.811	10
FALSE	High	Master Protein	B4FU01	Cystathionine beta-lyase chloroplastic OS=Zea mays OX=4577 GN=100281708 PE=2 SV=1	0	18.6865	17.8723	7	16	7	1	470	50.033	7.06	High	High	High	High	High	High	Not Found	High	High	Not Found	Not Found	High		1900000	2000000	1400000	370000	920000	730000		8200000	3900000			1900000	0.743	30.4999	7
FALSE	High	Master Protein	A0A1D6H167	Cystathionine beta-synthase (CBS) family protein OS=Zea mays OX=4577 GN=103626636 PE=4 SV=1	0	157.839	49.4118	14	205	14	1	425	44.887	5.49	High	High	High	High	High	High	High	High	High	High	High	High		140000000	100000000	120000000	25000000	42000000	31000000	170000000	280000000	340000000	67000000	29000000	190000000	15.238	642.722	14
FALSE	High	Master Protein	A0A1D6K483	Cystathionine gamma-synthase 1 chloroplastic OS=Zea mays OX=4577 GN=ZEAMMB73_Zm00001d029324 PE=3 SV=1	0	16.2452	9.22509	4	19	4	1	542	58.293	7.5	High	High	Not Found	High	High	High	Not Found	High	High	High	High	High		5700000	7300000		440000	1300000	2800000		6100000	16000000	3000000	560000	11000000	0.389	31.0823	4
FALSE	High	Master Protein	B6UGN8	Cystatin OS=Zea mays OX=4577 GN=732754 PE=2 SV=1	0	20.9766	29.4574	3	5	3	1	129	13.929	10.24	High	Not Found	Not Found	Not Found	Not Found	Not Found	Not Found	Not Found	Not Found	Not Found	Not Found	High		6300000											9300000	2.162	14.2026	3
FALSE	High	Master Protein	Q4FZ50	Cystatin OS=Zea mays OX=4577 GN=cc6 PE=2 SV=1	0	22.6896	39.6552	3	4	3	1	116	12.322	5.39	Not Found	Not Found	High	Not Found	Not Found	Not Found	Not Found	Not Found	Not Found	Not Found	Not Found	High													20000000	1.371	14.8342	3
FALSE	High	Master Protein	B4FA19	Cysteine desulfurase 1 chloroplastic OS=Zea mays OX=4577 GN=100191757 PE=2 SV=1	0	20.6569	9.13043	4	12	4	1	460	50.089	6.44	Not Found	High	High	Not Found	Not Found	Not Found	Not Found	High	High	Not Found	Not Found	High			960000	800000					1300000	4000000			1100000	0.433	23.0819	4
FALSE	High	Master Protein	B4FLP7	Cysteine desulfurase mitochondrial OS=Zea mays OX=4577 GN=100282194 PE=2 SV=1	0	98.5491	48.5588	16	107	16	1	451	49.619	7.09	High	High	High	High	High	High	High	High	High	High	High	High		16000000	7500000	6900000	1600000	2300000	2600000	7700000	20000000	20000000	4900000	1300000	23000000	3.642	254.379	16
FALSE	High	Master Protein	K7TP58	Cysteine protease 1 OS=Zea mays OX=4577 GN=100283284 PE=3 SV=1	0	30.7399	19.6162	6	28	4	1	469	50.726	5.19	High	High	High	High	High	High	High	High	High	High	High	High		24000000	13000000	17000000	1600000	5800000	5600000	20000000	35000000	24000000	7700000	3300000	34000000	0.995	99.1135	6
FALSE	High	Master Protein	B4FS90	Cysteine protease 1 OS=Zea mays OX=4577 GN=100283826 PE=2 SV=1	0	83.3252	28.0851	9	101	5	1	470	50.195	5.66	High	High	High	High	High	High	High	High	High	High	High	High		39000000	22000000	24000000	2700000	5500000	19000000	34000000	65000000	57000000	29000000	9400000	92000000	2.3	299.177	9
FALSE	High	Master Protein	B4FX40	Cysteine proteinase 1 OS=Zea mays OX=4577 GN=ZEAMMB73_Zm00001d016446 PE=2 SV=1	0	106.342	38.814	10	86	10	1	371	40.278	6.47	High	High	High	High	High	High	High	High	High	High	High	High		49000000	17000000	48000000	4500000	9700000	23000000	54000000	79000000	110000000	22000000	2800000	110000000	6.743	278.421	10
FALSE	High	Master Protein	B6TMF0	Cysteine proteinase inhibitor OS=Zea mays OX=4577 GN=542213 PE=2 SV=1	0	18.3075	42.963	5	13	3	1	135	14.845	7.4	High	Not Found	Not Found	Not Found	Not Found	High	Not Found	High	High	High	Not Found	High		1500000					700000		1400000	410000	290000		18000000	2.594	28.3351	5
FALSE	High	Master Protein	B4FV48	Cysteine proteinase inhibitor OS=Zea mays OX=4577 GN=732753 PE=2 SV=1	0	108.849	60	14	196	14	1	245	26.68	6.6	High	High	High	High	High	High	High	High	High	High	High	High		450000000	120000000	140000000	24000000	33000000	190000000	140000000	120000000	130000000	110000000	55000000	470000000	20.544	505.944	14
FALSE	High	Master Protein	Q4FZ53	Cysteine proteinase inhibitor OS=Zea mays OX=4577 GN=cc3 PE=2 SV=1	0.000415053	4.13906	10	1	2	1	1	110	12.304	5.77	Not Found	Not Found	Not Found	Not Found	Not Found	High	Not Found	Not Found	Not Found	Not Found	Not Found	High							5900000						29000000	0.292	2.83416	1
FALSE	High	Master Protein	P93627	Cysteine proteinase inhibitor OS=Zea mays OX=4577 GN=gCC PE=2 SV=1	0	10.5833	20.8955	4	7	2	1	134	14.873	6.33	Not Found	Not Found	Not Found	Not Found	Not Found	Not Found	Not Found	High	Not Found	Not Found	High	High									450000			250000	920000	2.162	14.2288	4
FALSE	High	Master Protein	B6TV98	Cysteine proteinases superfamily protein OS=Zea mays OX=4577 GN=100216982 PE=2 SV=1	0	18.7243	22.7692	5	13	5	1	325	35.525	6.7	Not Found	Not Found	High	High	High	High	Not Found	High	High	Not Found	Not Found	High				1700000	420000	380000	610000		5000000	1600000			1100000	1.054	25.9438	5
FALSE	High	Master Protein	C0PCX2	Cysteine synthase OS=Zea mays OX=4577 GN=100216722 PE=2 SV=1	0	15.5887	11.7801	4	17	4	1	382	40.77	8.91	High	High	High	High	Not Found	High	High	High	High	High	High	Not Found		20000000	8100000	12000000	1000000		5500000	20000000	24000000	15000000	3300000	1600000		0.585	33.2863	4
FALSE	High	Master Protein	B8A367	Cysteine synthase OS=Zea mays OX=4577 GN=100280321 PE=2 SV=1	0	45.6451	31.9095	8	55	8	1	398	41.555	7.39	High	High	High	High	High	High	High	High	High	High	High	High		18000000	11000000	18000000	3400000	4700000	12000000	16000000	32000000	25000000	6600000	3200000	32000000	1.371	158.948	8
FALSE	High	Master Protein	B8A377	Cysteine synthase OS=Zea mays OX=4577 GN=542438 PE=2 SV=1	0	128.102	67.6923	14	156	14	1	325	34.112	5.81	High	High	High	High	High	High	High	High	High	High	High	High		140000000	59000000	89000000	19000000	32000000	76000000	110000000	220000000	210000000	49000000	25000000	260000000	13.125	505.922	14
FALSE	High	Master Protein	C0PHQ1	Cysteine--tRNA ligase 1 cytoplasmic OS=Zea mays OX=4577 GN=ZEAMMB73_Zm00001d010530 PE=2 SV=1	0	45.0359	23.1729	11	68	11	1	561	64.488	6.51	High	High	High	High	High	Not Found	High	High	High	High	High	High		9200000	5400000	13000000	1400000	2300000		14000000	31000000	23000000	1200000	1200000	4800000	1.202	153.227	11
FALSE	High	Master Protein	A0A1D6G380	Cytidine deaminase 1 OS=Zea mays OX=4577 GN=ZEAMMB73_Zm00001d011710 PE=4 SV=1	0	19.2202	13.7821	4	12	3	1	312	31.959	5.82	High	High	High	Not Found	Not Found	Not Found	High	High	Not Found	Not Found	Not Found	Not Found		2800000	1100000	1200000				2700000	6500000					0.896	29.0798	4
FALSE	High	Master Protein	A0A1D6NE76	Cytidine deaminase OS=Zea mays OX=4577 GN=ZEAMMB73_Zm00001d043674 PE=4 SV=1	0	23.864	19.3038	4	21	3	1	316	32.199	5.44	High	Not Found	High	High	High	High	High	High	Not Found	High	High	High		22000000		5200000	780000	1300000	1600000	17000000	39000000		860000	2100000	7600000	0.968	55.0725	4
FALSE	High	Master Protein	A0A1D6ELV0	Cytidine/deoxycytidylate deaminase family protein OS=Zea mays OX=4577 GN=ZEAMMB73_Zm00001d005337 PE=4 SV=1	0	8.54943	6.11354	1	17	1	1	229	25.191	8.37	High	High	High	Not Found	Not Found	High	High	High	High	High	High	High		5700000	2300000	5700000			1300000	5100000	11000000	5400000	1900000	460000	5800000	0.359	44.127	1
FALSE	Medium	Master Protein	B4FI85	Cytidyltransferase isoform 1 OS=Zea mays OX=4577 GN=ZEAMMB73_Zm00001d011632 PE=2 SV=1	0.026427	2.09302	3.13316	1	1	1	1	383	42.413	6.95	Not Found	Not Found	Not Found	Not Found	Not Found	Not Found	Not Found	Not Found	High	Not Found	Not Found	Not Found										6500000				0.096	2.42155	1
FALSE	High	Master Protein	Q6R9D5	Cytochrome b OS=Zea mays OX=4577 GN=cob PE=3 SV=1	0.00252836	3.68613	2.31959	1	4	1	1	388	43.523	7.96	Not Found	High	Not Found	Not Found	Not Found	Not Found	High	High	High	Not Found	Not Found	Not Found			3900000					10000000	13000000					0.468	7.95952	1
FALSE	High	Master Protein	A0A1D6EKZ2	Cytochrome b5 domain-containing protein RLF OS=Zea mays OX=4577 GN=ZEAMMB73_Zm00001d005188 PE=3 SV=1	0	9.36587	16.5919	3	5	3	1	223	24.494	9.23	Not Found	High	High	Not Found	Not Found	High	Not Found	Not Found	Not Found	High	Not Found	High			2200000	1400000			1000000				700000			0.701	11.4031	3
FALSE	High	Master Protein	B4FKH7	Cytochrome B5 isoform D OS=Zea mays OX=4577 GN=100216924 PE=2 SV=1	0	36.6312	51.8519	5	44	4	1	135	14.852	5.3	High	High	High	Not Found	Not Found	High	High	High	High	High	High	High		15000000	5300000	6900000			3900000	15000000	19000000		8600000	1300000	36000000	4.995	111.823	5
FALSE	High	Master Protein	B6T7Z2	Cytochrome B5 isoform D OS=Zea mays OX=4577 GN=ZEAMMB73_Zm00001d011081 PE=2 SV=1	0	12.2792	30.8271	3	14	2	1	133	14.665	5.52	High	Not Found	Not Found	Not Found	Not Found	High	Not Found	Not Found	Not Found	Not Found	Not Found	High		1800000					2000000						5400000	1.783	29.6064	3
FALSE	High	Master Protein	B6UG51	Cytochrome b5 OS=Zea mays OX=4577 GN=ZEAMMB73_Zm00001d032442 PE=2 SV=1	0	40.911	69.403	7	39	7	1	134	14.828	5.3	High	High	High	Not Found	Not Found	High	High	High	High	High	High	High		22000000	12000000	3800000			6700000	760000	9100000	2300000	9500000	1500000	43000000	11.915	96.3836	7
FALSE	High	Master Protein	A0A1D6GF76	Cytochrome b-c1 complex subunit 7 OS=Zea mays OX=4577 GN=100383274 PE=4 SV=1	0.0001434	4.5632	4.70085	1	2	1	1	234	26.971	10.21	Not Found	Not Found	Not Found	Not Found	Not Found	High	Not Found	Not Found	Not Found	Not Found	Not Found	High							3700000						30000000	0.179	2.43581	1
FALSE	High	Master Protein	B4F892	Cytochrome b-c1 complex subunit Rieske, mitochondrial OS=Zea mays OX=4577 GN=100192468 PE=2 SV=1	0	27.6679	27.2059	6	47	2	1	272	29.665	8.54	High	High	High	High	High	High	High	High	High	High	High	High		23000000	15000000	16000000	2300000	2300000	4700000	12000000	28000000	23000000	7300000	3400000	31000000	1.154	122.057	6
FALSE	High	Master Protein	B4FBQ8	Cytochrome b-c1 complex subunit Rieske, mitochondrial OS=Zea mays OX=4577 GN=100192538 PE=2 SV=1	0	22.8696	20.8791	5	44	1	1	273	29.649	8.88	High	High	High	High	High	High	High	High	High	High	High	High		16000000	12000000	16000000	1800000	2800000	3800000	6700000	21000000	19000000	7100000	2300000	17000000	1.254	79.1572	5
FALSE	High	Master Protein	B6TGS7	Cytochrome c OS=Zea mays OX=4577 GN=100501351 PE=2 SV=1	0	13.8653	30.3571	3	35	1	1	112	12.202	9.44	High	High	High	High	Not Found	High	High	High	High	High	High	High		8000000	5700000	7300000	750000		5800000	360000	9600000	5400000	4800000	1400000	11000000	1.371	72.0593	3
FALSE	High	Master Protein	P00056	Cytochrome c OS=Zea mays OX=4577 PE=1 SV=1	0	10.1467	27.9279	3	27	1	1	111	12.005	9.19	Not Found	Not Found	High	Not Found	Not Found	High	Not Found	Not Found	Not Found	Not Found	Not Found	High	Acetyl [N-Term]			21000000			1100000						20000000	1.371	55.0866	3
FALSE	High	Master Protein	A0A1D6NLZ2	Cytochrome c oxidase polypeptide Vb OS=Zea mays OX=4577 GN=103651601 PE=4 SV=1	0	9.68641	19.469	3	5	1	1	226	24.507	5.35	Not Found	Not Found	Not Found	Not Found	Not Found	Not Found	Not Found	Not Found	Not Found	High	Not Found	High											2600000		4400000	0.638	9.43957	3
FALSE	High	Master Protein	Q6R985	Cytochrome c oxidase subunit 2 OS=Zea mays OX=4577 GN=cox2 PE=3 SV=1	0	37.0941	39.6154	7	49	7	1	260	29.66	4.87	High	High	High	High	High	High	High	High	High	High	High	High		49000000	27000000	34000000	2500000	6800000	8500000	59000000	110000000	85000000	14000000	2500000	47000000	6.943	121.58	7
FALSE	High	Master Protein	K7V763	Cytochrome c oxidase subunit 5b-2 mitochondrial OS=Zea mays OX=4577 GN=100277708 PE=4 SV=1	0	12.9041	29.0909	3	6	1	1	165	17.879	5.08	Not Found	Not Found	High	Not Found	Not Found	Not Found	Not Found	Not Found	Not Found	High	Not Found	High				4600000							4300000		7800000	0.874	13.4852	3
FALSE	High	Master Protein	A0A1D6KMR9	Cytochrome c1 1 heme protein mitochondrial OS=Zea mays OX=4577 GN=100194151 PE=4 SV=1	0	75.4684	36.3388	8	61	1	1	366	40.197	5.74	High	Not Found	Not Found	Not Found	Not Found	Not Found	Not Found	Not Found	Not Found	Not Found	Not Found	High		4200000												7.577	185.641	8
FALSE	High	Master Protein	A0A1D6PZ07	Cytochrome c1 1 heme protein mitochondrial OS=Zea mays OX=4577 GN=100384742 PE=4 SV=1	0	80.4706	40.3909	8	62	1	1	307	33.582	6.46	Not Found	Not Found	Not Found	Not Found	Not Found	Not Found	Not Found	Not Found	High	Not Found	Not Found	High										4600000			12000000	9	188.655	8
FALSE	High	Master Protein	C0PK55	Cytochrome c-2 OS=Zea mays OX=4577 GN=100383938 PE=2 SV=1	0	13.7208	30.3571	3	35	1	1	112	12.159	9.31	High	High	High	High	High	High	High	High	High	High	Not Found	High		6500000	4000000	5600000	620000	150000	2700000		7500000	4000000	2900000		7600000	1.371	70.7173	3
FALSE	High	Master Protein	A0A1D6HPL7	Cytochrome P450 13 OS=Zea mays OX=4577 GN=103627895 PE=3 SV=1	0.00541937	2.7665	1.05263	1	2	1	1	665	72.429	6.15	Not Found	High	High	Not Found	Not Found	Not Found	Not Found	Not Found	Not Found	Not Found	Not Found	Not Found			2300000	2000000										0.07	4.53951	1
FALSE	High	Master Protein	B4FHN9	Cytochrome P450 71B10 OS=Zea mays OX=4577 GN=100194166 PE=2 SV=1	0	14.9636	6.31769	3	14	3	1	554	61.414	8.92	Not Found	High	High	Not Found	High	High	High	High	High	Not Found	Not Found	High			2500000	6600000		1100000		4800000	15000000	8700000			8400000	0.25	37.7042	3
FALSE	High	Master Protein	P93703	Cytochrome P450 71C3 OS=Zea mays OX=4577 GN=CYP71C3 PE=2 SV=1	0	5.37269	5.60748	2	5	2	1	535	60.677	7.31	Not Found	Not Found	High	Not Found	Not Found	Not Found	High	Not Found	High	Not Found	Not Found	High				6400000				6100000		12000000			3500000	0.166	11.3674	2
FALSE	High	Master Protein	B4FDS5	Cytochrome P450 98A3 OS=Zea mays OX=4577 GN=100274274 PE=2 SV=1	0.0001434	4.36853	3.51562	2	2	2	1	512	58.238	9	High	Not Found	High	Not Found	Not Found	Not Found	Not Found	Not Found	Not Found	Not Found	Not Found	Not Found		2700000		960000										0.172	2.47268	2
FALSE	High	Master Protein	B6SZ78	Cytochrome P450 CYP71W7 OS=Zea mays OX=4577 GN=103643661 PE=2 SV=1	0	9.48564	4.03071	2	8	2	1	521	57.819	8	Not Found	Not Found	High	Not Found	Not Found	Not Found	High	High	High	High	Not Found	High				2000000				6500000	8000000	7400000	770000		6900000	0.166	19.6925	2
FALSE	High	Master Protein	A0A096PQR7	Cytochrome P450 CYP74A19 OS=Zea mays OX=4577 GN=100279433 PE=4 SV=1	0	213.044	59.751	28	359	11	1	482	53.019	7.83	High	High	High	High	High	High	High	High	High	High	High	High		16000000	14000000	23000000	6800000	14000000	9500000	36000000	60000000	59000000	18000000	7500000	100000000	14.283	999.655	28
FALSE	High	Master Protein	C0PCX4	Cytochrome P450 family 704 subfamily A polypeptide 2 OS=Zea mays OX=4577 GN=100383082 PE=2 SV=1	0	46.4166	21.673	8	28	8	1	526	58.778	7.77	High	Not Found	High	Not Found	Not Found	Not Found	High	High	High	High	Not Found	High		3100000		4000000				3500000	5800000	11000000	990000		5500000	0.863	72.9962	8
FALSE	Medium	Master Protein	A0A1D6E8R6	Cytochrome P450 family 724 subfamily A polypeptide 1 OS=Zea mays OX=4577 GN=ZEAMMB73_Zm00001d003349 PE=3 SV=1	0.0345774	1.90518	2.17865	1	1	1	1	459	51.42	8.97	Not Found	Not Found	Not Found	Not Found	Not Found	Not Found	Not Found	Not Found	Not Found	Not Found	High	Not Found												2400000		0.083	1.98938	1
FALSE	High	Master Protein	Q9T0N8	Cytokinin dehydrogenase 1 OS=Zea mays OX=4577 GN=CKX1 PE=1 SV=2	0	29.4988	17.603	7	20	1	1	534	57.193	6.38	Not Found	Not Found	Not Found	Not Found	Not Found	Not Found	Not Found	Not Found	Not Found	High	Not Found	Not Found											1900000			1.015	48.8428	7
FALSE	High	Master Protein	A0A1D6MHW3	Cytokinin oxidase1 OS=Zea mays OX=4577 GN=ZEAMMB73_Zm00001d039520 PE=4 SV=1	0	36.2093	18.5741	7	27	1	1	533	57.121	6.38	High	Not Found	High	High	High	High	Not Found	Not Found	Not Found	High	High	Not Found		28000000		13000000	2700000	5300000	3100000				4500000	1700000		1.228	69.3856	7
FALSE	High	Master Protein	C0P5X3	Cytokinin riboside 5'-monophosphate phosphoribohydrolase OS=Zea mays OX=4577 GN=100285847 PE=2 SV=1	0	10.3385	19.9153	3	10	3	1	236	24.808	5.41	Not Found	Not Found	Not Found	Not Found	High	High	Not Found	Not Found	High	High	Not Found	High						1100000	720000			10000000	1300000		9800000	0.874	16.5505	3
FALSE	High	Master Protein	A0A1D6FNX6	Cytosolic endo-beta-N-acetylglucosaminidase 1 OS=Zea mays OX=4577 GN=103635582 PE=4 SV=1	0	8.90244	3.6061	2	2	2	1	721	80.547	5.83	Not Found	High	Not Found	Not Found	Not Found	Not Found	High	Not Found	Not Found	Not Found	Not Found	Not Found								5800000						0.141	5.54867	2
FALSE	High	Master Protein	B4G1E5	Cytosolic Fe-S cluster assembly factor NBP35 OS=Zea mays OX=4577 GN=NBP35 PE=2 SV=1	0	17.3622	16.6667	4	19	4	1	348	37.161	5.14	High	High	High	High	High	High	High	High	High	High	High	High			16000000	14000000	5200000	5500000	1100000	20000000		45000000	11000000	2100000	26000000	0.668	43.3135	4
FALSE	High	Master Protein	A0A1D6L6B8	Cytosolic purine 5-nucleotidase OS=Zea mays OX=4577 GN=100284660 PE=4 SV=1	0	6.70942	3.89171	2	4	2	1	591	67.479	8.53	Not Found	High	High	Not Found	Not Found	Not Found	Not Found	High	High	Not Found	Not Found	Not Found			140000	150000						390000				0.141	7.78556	2
FALSE	High	Master Protein	A0A1D6HUM7	D-2-hydroxyglutarate dehydrogenase mitochondrial OS=Zea mays OX=4577 GN=100273608 PE=4 SV=1	0.00422693	3.35144	1.94489	1	1	1	1	617	68.055	6.83	Not Found	Not Found	Not Found	Not Found	Not Found	Not Found	Not Found	Not Found	Not Found	Not Found	Not Found	High														0.062	1.79846	1
FALSE	High	Master Protein	C0PLN9	D-3-phosphoglycerate dehydrogenase OS=Zea mays OX=4577 GN=100280735 PE=2 SV=1	0	167.508	43.1373	21	216	4	1	612	63.884	7.28	High	High	High	High	High	High	High	High	High	High	High	High		8300000	9800000	8900000	2500000	4200000	5700000	9900000	20000000	17000000	5600000	3500000	12000000	8.345	588.094	21
FALSE	High	Master Protein	A0A1D6DW07	D-3-phosphoglycerate dehydrogenase OS=Zea mays OX=4577 GN=103645840 PE=3 SV=1	0	178.885	44.4089	21	228	4	1	626	64.755	7.21	High	High	High	High	High	High	High	High	High	High	High	High		32000000	30000000	42000000	8200000	15000000	13000000	39000000	69000000	76000000	13000000	11000000	36000000	8.345	652.381	21
FALSE	High	Master Protein	B6TMC1	DAG protein OS=Zea mays OX=4577 GN=100283838 PE=2 SV=1	0	5.39283	8.52018	2	9	2	1	223	24.78	9.07	High	High	High	Not Found	Not Found	High	Not Found	Not Found	Not Found	High	Not Found	High		4100000	4100000	4700000			2300000				1800000		3400000	0.389	18.1937	2
FALSE	High	Master Protein	K7TSG0	DAG protein OS=Zea mays OX=4577 GN=ZEAMMB73_Zm00001d026307 PE=4 SV=1	0	15.1692	22.7642	4	22	4	1	246	27.254	9.03	High	High	High	High	High	High	High	High	High	High	High	High				1600000	660000	1100000	1600000	9300000	18000000	14000000	2100000	590000	4200000	1.031	43.3948	4
FALSE	High	Master Protein	B4FGA9	D-aminoacyl-tRNA deacylase OS=Zea mays OX=4577 GN=100193788 PE=2 SV=1	0	50.0021	37.2611	8	71	8	1	314	34.044	6.23	High	High	High	High	High	High	High	High	High	High	High	High		16000000	18000000	15000000	2700000	3200000	8700000	29000000	49000000	52000000	6500000	2300000	40000000	2.162	198.46	8
FALSE	High	Master Protein	Q5IBC6	DANA2 OS=Zea mays OX=4577 GN=ZEAMMB73_Zm00001d012820 PE=2 SV=1	0	73.0001	78.9238	13	106	9	1	223	23.851	9.1	High	High	High	High	High	High	High	High	High	High	High	High		15000000	8800000	20000000	4300000	6500000	11000000	18000000	40000000	40000000	11000000	6900000	32000000	7.66	283.526	13
FALSE	High	Master Protein	C0P7N5	DCD (Development and Cell Death) domain protein OS=Zea mays OX=4577 GN=100276316 PE=2 SV=1	0	40.4123	19.9037	11	46	7	1	623	67.569	9.66	High	High	High	Not Found	High	Not Found	High	High	High	Not Found	Not Found	Not Found		16000000	10000000	11000000		980000		23000000	38000000	39000000				1.11	96.7419	11
FALSE	High	Master Protein	C4JC33	DCD (Development and Cell Death) domain protein OS=Zea mays OX=4577 GN=100502502 PE=2 SV=1	0	38.7206	26.5306	13	46	9	1	588	64.348	9.7	High	High	High	Not Found	High	Not Found	High	High	High	Not Found	Not Found	Not Found		7600000	9300000	7100000		2400000		7200000	16000000	26000000				1.412	93.9929	13
FALSE	High	Master Protein	A0A1D6QEM1	DCD (Development and Cell Death) domain protein OS=Zea mays OX=4577 GN=ZEAMMB73_Zm00001d052259 PE=4 SV=1	0	20.2029	12.0083	4	28	3	1	483	54.51	9.47	High	High	High	Not Found	High	Not Found	High	High	High	High	High	Not Found		4100000	3700000	5600000		2500000		16000000	15000000	12000000	1900000	4600000		0.374	64.269	4
FALSE	Medium	Master Protein	A0A1D6HQQ2	DDRGK domain-containing protein 1 OS=Zea mays OX=4577 GN=100272547 PE=4 SV=1	0.0136046	2.39881	4.69208	1	3	1	1	341	38.376	5.43	High	High	High	Not Found	Not Found	Not Found	Not Found	Not Found	Not Found	Not Found	Not Found	Not Found		520000	200000	480000										0.129	6.12915	1
FALSE	High	Master Protein	A0A1D6N3L6	DEAD box RNA helicase1 OS=Zea mays OX=4577 GN=ZEAMMB73_Zm00001d042416 PE=3 SV=1	0	23.1534	9.56113	5	22	2	1	638	69.769	9.74	Not Found	High	Not Found	Not Found	Not Found	High	Not Found	High	Not Found	Not Found	Not Found	Not Found									9200000					0.389	50.34	5
FALSE	High	Master Protein	A0A1D6NMP6	DEAD-box ATP-dependent RNA helicase 14 OS=Zea mays OX=4577 GN=100383248 PE=4 SV=1	0	20.8142	8.10474	5	12	4	1	802	88.899	9.85	High	High	High	Not Found	Not Found	Not Found	High	High	High	Not Found	Not Found	Not Found		4900000	2000000	3300000				8200000	11000000	14000000				0.359	28.7094	5
FALSE	High	Master Protein	A0A1D6MHG8	DEAD-box ATP-dependent RNA helicase 20 OS=Zea mays OX=4577 GN=ZEAMMB73_Zm00001d039452 PE=3 SV=1	0	40.2771	22.9656	10	39	8	1	553	61.254	6.98	High	High	High	High	High	High	High	High	High	Not Found	High	High		12000000	390000		2000000	1900000	4100000	9900000	20000000	26000000		1700000	6200000	0.914	96.178	10
FALSE	High	Master Protein	A0A1D6L1N9	DEAD-box ATP-dependent RNA helicase 21 OS=Zea mays OX=4577 GN=ZEAMMB73_Zm00001d033704 PE=3 SV=1	0	12.5352	9.07859	5	9	5	1	738	84.464	8.87	High	High	High	Not Found	High	Not Found	Not Found	High	High	Not Found	Not Found	Not Found		4300000	2400000	2300000		380000			8900000	8300000				0.315	17.5155	5
FALSE	High	Master Protein	A0A1D6K0I1	DEAD-box ATP-dependent RNA helicase 24 OS=Zea mays OX=4577 GN=103634567 PE=3 SV=1	0.00541937	2.84649	1.68831	1	1	1	1	770	83.925	6.04	Not Found	Not Found	Not Found	Not Found	Not Found	Not Found	Not Found	High	Not Found	Not Found	Not Found	Not Found									470000					0.053	1.82669	1
FALSE	High	Master Protein	A0A0B4J3A7	DEAD-box ATP-dependent RNA helicase 34 OS=Zea mays OX=4577 GN=103627913 PE=3 SV=1	0	59.2391	31.6953	12	85	10	1	407	45.931	6.37	High	High	High	High	High	High	High	High	High	High	High	High		12000000	9700000	12000000	2400000	5100000	4600000	9200000	41000000	3800000	5800000	1000000	13000000	2.433	207.495	12
FALSE	High	Master Protein	C4J233	DEAD-box ATP-dependent RNA helicase 35 OS=Zea mays OX=4577 GN=100281463 PE=2 SV=1	0.00422693	3.25438	3.23625	1	1	1	1	618	68.483	7.25	Not Found	Not Found	Not Found	Not Found	Not Found	Not Found	Not Found	Not Found	High	Not Found	Not Found	Not Found										6200000				0.062	2.78789	1
FALSE	High	Master Protein	A0A1D6PN67	DEAD-box ATP-dependent RNA helicase 40 OS=Zea mays OX=4577 GN=ZEAMMB73_Zm00001d048632 PE=4 SV=1	0	12.0752	1.73661	2	4	1	1	1382	147.293	9.72	Not Found	Not Found	Not Found	Not Found	Not Found	Not Found	Not Found	High	Not Found	Not Found	Not Found	Not Found									4500000					0.124	6.84176	2
FALSE	High	Master Protein	A0A1D6F8K4	DEAD-box ATP-dependent RNA helicase 52 OS=Zea mays OX=4577 GN=ZEAMMB73_Zm00001d007757 PE=4 SV=1	0	92.2451	34.4411	18	98	14	1	662	70.217	8.85	High	High	High	High	High	High	High	High	High	High	Not Found	High		34000000	16000000	23000000	3400000	10000000	4700000	38000000	65000000	69000000	2200000		7000000	2.34	221.577	18
FALSE	High	Master Protein	A0A096RQJ0	DEAD-box ATP-dependent RNA helicase 53 OS=Zea mays OX=4577 GN=100501766 PE=4 SV=1	0	53.9938	24.7136	9	50	8	1	611	63.872	9.45	High	High	High	High	High	High	High	High	High	High	High	High		9500000	2100000	8400000	1200000	2000000	2400000	12000000	14000000	17000000	1900000	1700000	7800000	0.778	153.377	9
FALSE	High	Master Protein	A0A1D6MWD6	DEAD-box ATP-dependent RNA helicase 53 OS=Zea mays OX=4577 GN=103650492 PE=4 SV=1	0	11.0334	6.34391	3	16	2	1	599	63.094	9.33	High	High	Not Found	Not Found	Not Found	Not Found	Not Found	Not Found	High	Not Found	High	Not Found			2900000									800000		0.194	39.5646	3
FALSE	High	Master Protein	B8A2Z7	DEAD-box ATP-dependent RNA helicase 8 OS=Zea mays OX=4577 GN=ZEAMMB73_Zm00001d017384 PE=2 SV=1	0	22.0309	18.4762	7	16	3	1	525	59.821	8.6	High	Not Found	High	High	Not Found	Not Found	Not Found	High	Not Found	Not Found	High	Not Found		3500000		2200000	650000				7500000			890000		0.565	36.8129	7
FALSE	High	Master Protein	K7W866	Decoy OS=Zea mays OX=4577 GN=ZEAMMB73_Zm00001d045819 PE=4 SV=1	0	5.56829	6.55738	2	6	2	1	244	27.991	9.11	Not Found	High	High	Not Found	Not Found	High	Not Found	High	High	Not Found	Not Found	High			3300000	5600000			830000		9200000				1400000	0.311	12.0773	2
FALSE	High	Master Protein	B4FJB8	Defective in cullin neddylation protein OS=Zea mays OX=4577 GN=100282616 PE=2 SV=1	0.00870327	2.6562	6.36364	1	1	1	1	220	25.568	5.74	Not Found	Not Found	Not Found	Not Found	Not Found	Not Found	Not Found	Not Found	Not Found	High	Not Found	Not Found											340000			0.233	0	1
FALSE	High	Master Protein	A6XER2	Defensin OS=Zea mays OX=4577 GN=pdc1 PE=2 SV=1	0	29.3341	40.2439	4	57	4	1	82	9.051	7.87	High	High	High	High	High	High	High	High	High	High	High	High		36000000	15000000	54000000	2500000	2700000	3400000	28000000	52000000	19000000	13000000	1200000	160000000	30.623	107.201	4
FALSE	High	Master Protein	B6SL97	Defensin-like protein 1 OS=Zea mays OX=4577 GN=ZEAMMB73_Zm00001d024303 PE=2 SV=1	0	32.2196	35.443	1	14	1	1	79	8.605	8.34	High	Not Found	High	High	High	High	High	High	Not Found	High	Not Found	High		5500000		6200000				11000000			1100000		78000000	30.623	62.7549	1
FALSE	High	Master Protein	A3KLI1	Dehydrin DHN1 OS=Zea mays OX=4577 GN=rab17 PE=2 SV=1	0	228.646	72.0238	7	479	7	1	168	17.065	8.85	High	High	High	High	High	High	High	High	High	High	High	High	Acetyl [N-Term]	160000000	97000000	180000000	28000000	82000000	38000000	160000000	230000000	270000000	140000000	36000000	400000000	3726.59	1656.31	7
FALSE	High	Master Protein	B4FKQ0	Dehydrin family protein expressed OS=Zea mays OX=4577 GN=100216961 PE=2 SV=1	0	62.1813	20.2454	2	59	2	1	326	31.671	7.91	High	High	High	High	High	High	High	High	High	High	High	High		130000000	53000000	110000000	27000000	29000000	43000000	6400000	170000000	200000000	56000000	39000000	120000000	4.179	247.196	2
FALSE	High	Master Protein	B6UGS5	Dehydrin Xero 1 OS=Zea mays OX=4577 GN=100279027 PE=2 SV=1	0	62.5143	34.322	4	101	4	1	236	24.795	6.47	High	High	High	High	High	High	High	High	High	High	High	High		310000000	71000000	300000000	74000000	60000000	49000000	440000000	420000000	630000000	89000000	120000000	470000000	12.895	210.549	4
FALSE	High	Master Protein	A0A1D6FVK9	Dehydroascorbate reductase like1 OS=Zea mays OX=4577 GN=100273125 PE=3 SV=1	0	149.175	75.3488	11	196	8	1	215	23.443	5.82	High	High	High	High	High	High	High	High	High	High	High	High		190000000	100000000	130000000	19000000	37000000	120000000	80000000	180000000	120000000	93000000	34000000	410000000	24.119	556.754	11
FALSE	High	Master Protein	A0A1D6LHI5	Dehydroascorbate reductase like3 OS=Zea mays OX=4577 GN=100191219 PE=3 SV=1	0	99.1536	71.6279	10	146	7	1	215	23.557	5.6	High	High	High	High	High	High	High	High	High	High	High	High		48000000	17000000	29000000	3300000	8300000	35000000	37000000	70000000	56000000	26000000	12000000	86000000	14.849	345.305	10
FALSE	High	Master Protein	A0A1D6HXF7	Dehydrogenase/reductase SDR family member 2 OS=Zea mays OX=4577 GN=ZEAMMB73_Zm00001d019439 PE=4 SV=1	0	19.7372	27.668	6	14	6	1	253	26.764	8.25	High	High	High	High	High	High	High	Not Found	High	Not Found	High	High		8100000	8000000	3200000	350000	130000	6100000	7700000		12000000			4700000	1.512	25.3282	6
FALSE	High	Master Protein	B6THZ2	Delay of germination 1 OS=Zea mays OX=4577 GN=ZEAMMB73_Zm00001d043390 PE=2 SV=1	0	11.2667	9.09091	2	10	2	1	297	31.739	6.42	Not Found	Not Found	Not Found	High	High	High	Not Found	Not Found	High	High	High	High					1200000	1200000	2600000			780000	2600000	610000	11000000	0.334	21.9725	2
FALSE	High	Master Protein	C4IYE1	Delta-1-pyrroline-5-carboxylate synthase OS=Zea mays OX=4577 GN=778431 PE=2 SV=1	0	122.624	38.4937	24	138	14	1	717	77.659	6.55	High	High	High	High	High	High	High	High	High	Not Found	Not Found	High		22000000	52000000	110000000	740000	7300000	1400000	170000000	300000000	200000000			31000000	2.652	359.244	24
FALSE	High	Master Protein	A0A1D6M5N9	Delta-1-pyrroline-5-carboxylate synthase OS=Zea mays OX=4577 GN=ZEAMMB73_Zm00001d038358 PE=3 SV=1	0	42.4453	15.3631	11	62	1	1	716	77.463	6.47	Not Found	Not Found	High	Not Found	Not Found	Not Found	High	High	Not Found	Not Found	Not Found	Not Found									1500000					0.901	118.634	11
FALSE	High	Master Protein	B4FD65	Delta3,5-delta2,4-dienoyl-CoA isomerase OS=Zea mays OX=4577 GN=100192936 PE=2 SV=1	0	17.9326	19.4444	4	14	4	1	288	30.15	8	High	Not Found	High	Not Found	Not Found	High	Not Found	High	High	High	Not Found	High		6000000		10000000			6000000		16000000	18000000	3200000		16000000	0.668	41.193	4
FALSE	High	Master Protein	A0A1D6GVM3	Delta-aminolevulinic acid dehydratase OS=Zea mays OX=4577 GN=ZEAMMB73_Zm00001d014715 PE=3 SV=1	0	44.1426	28.169	9	62	9	1	426	46.092	6.38	High	High	High	High	High	High	High	High	High	High	High	High		21000000	8400000	15000000	3000000	4900000	4100000	20000000	37000000	26000000	6500000	2900000	32000000	1.291	161.656	9
FALSE	High	Master Protein	A0A1D6FGB7	Density-regulated protein OS=Zea mays OX=4577 GN=100280975 PE=4 SV=1	0	26.3302	33.1148	8	35	4	1	305	33.568	8.15	Not Found	Not Found	Not Found	Not Found	Not Found	High	High	High	High	High	Not Found	High							2300000	7200000	5900000	11000000	3800000		5000000	2.652	69.5943	8
FALSE	Medium	Master Protein	A0A1D6Q1D0	Dentin sialophosphoprotein OS=Zea mays OX=4577 GN=103653460 PE=4 SV=1	0.0371663	1.86075	0.89779	1	1	1	1	1448	158.42	6.61	High	Not Found	Not Found	Not Found	Not Found	Not Found	Not Found	Not Found	Not Found	Not Found	Not Found	Not Found		59000000												0.025	2.05543	1
FALSE	High	Master Protein	A0A096SC75	Dentin sialophosphoprotein-related OS=Zea mays OX=4577 GN=103647958 PE=4 SV=1	0.00259103	3.66254	2.28471	1	1	1	1	569	61.895	6.24	Not Found	Not Found	High	Not Found	Not Found	Not Found	Not Found	Not Found	Not Found	Not Found	Not Found	Not Found				570000										0.089	2.58871	1
FALSE	High	Master Protein	B4F9A4	Deoxymugineic acid synthase 1 OS=Zea mays OX=4577 GN=DMAS1 PE=1 SV=1	0	15.3419	14.9682	3	7	3	1	314	35.355	7.65	Not Found	High	Not Found	Not Found	Not Found	Not Found	Not Found	High	High	Not Found	Not Found	High									14000000	7700000			6200000	0.369	17.5453	3
FALSE	High	Master Protein	B4G218	Desiccation-related protein PCC13-62 OS=Zea mays OX=4577 GN=100274577 PE=2 SV=1	0	5.97235	7.08215	2	8	2	1	353	37.821	6.54	High	Not Found	High	Not Found	High	High	Not Found	High	Not Found	Not Found	High	High		3500000		6100000		4300000	2400000		8600000			1300000	33000000	0.292	19.4688	2
FALSE	High	Master Protein	B6TI04	Developmentally-regulated GTP-binding protein 1 OS=Zea mays OX=4577 GN=100283400 PE=2 SV=1	0	22.3766	15.7609	5	24	5	1	368	41.087	8.48	High	High	High	High	High	Not Found	High	High	High	Not Found	High	High		4400000	3600000	7400000	1400000	1200000		7100000	20000000	17000000		440000	7600000	0.557	60.5873	5
FALSE	High	Master Protein	A0A1D6PLR6	Developmentally-regulated GTP-binding protein 2 OS=Zea mays OX=4577 GN=ZEAMMB73_Zm00001d048529 PE=4 SV=1	0	20.3298	20.297	6	11	6	1	404	45.072	8.72	Not Found	High	High	High	High	Not Found	High	High	High	Not Found	Not Found	Not Found			2500000		820000	3600000		15000000	25000000	20000000				0.701	26.9517	6
FALSE	High	Master Protein	B4FVI8	Diaminopimelate epimerase chloroplastic OS=Zea mays OX=4577 GN=100273435 PE=2 SV=1	0	39.7521	28.8952	7	36	3	1	353	37.861	6.46	Not Found	High	High	High	Not Found	High	High	High	Not Found	Not Found	Not Found	High			720000	2500000	330000		630000	5400000	6100000				3100000	1.565	97.6521	7
FALSE	High	Master Protein	B4F833	Diaminopimelate epimerase OS=Zea mays OX=4577 GN=100191234 PE=2 SV=1	0	39.647	26.4205	7	41	3	1	352	37.775	6.38	High	High	High	Not Found	High	High	High	High	High	High	Not Found	High		4100000	3800000	5600000		1700000	2200000	9400000	13000000	7400000	2700000		8100000	1.683	111.258	7
FALSE	High	Master Protein	A0A1D6HQH2	Digalactosyldiacylglycerol synthase 2 chloroplastic OS=Zea mays OX=4577 GN=ZEAMMB73_Zm00001d018594 PE=4 SV=1	0.00692216	2.74256	4.65116	1	3	1	1	172	19.938	8.25	High	Not Found	High	Not Found	Not Found	High	Not Found	Not Found	Not Found	Not Found	Not Found	Not Found		4000000		4500000			3800000							0.259	6.77731	1
FALSE	High	Master Protein	B4F8D4	Dihydrodipicolinate synthase 2 OS=Zea mays OX=4577 GN=542379 PE=2 SV=1	0	11.4254	8.68421	3	24	1	1	380	41.19	7.14	High	High	High	High	High	High	High	High	High	High	High	High		13000000	9300000	14000000	2400000	4700000	7600000	16000000	30000000	28000000	5000000	1400000	22000000	0.389	55.1746	3
FALSE	High	Master Protein	B6TY10	Dihydroflavonol-4-reductase OS=Zea mays OX=4577 GN=100284846 PE=2 SV=1	0	102.447	48.2759	12	131	9	1	319	35.165	5.6	High	High	High	High	High	High	High	High	High	High	High	High		74000000	25000000	30000000	8500000	14000000	15000000	29000000	62000000	89000000	17000000	3900000	100000000	7.859	402.135	12
FALSE	High	Master Protein	B4G1C9	Dihydrolipoamide acetyltransferase component of pyruvate dehydrogenase complex OS=Zea mays OX=4577 GN=100274483 PE=2 SV=1	0	65.8228	42.0131	11	80	10	1	457	47.63	8.1	High	High	High	High	High	High	High	High	High	High	High	High		39000000	26000000	31000000	5800000	11000000	15000000	44000000	82000000	75000000	11000000	8500000	18000000	4.179	219.296	11
FALSE	High	Master Protein	B6TJY4	Dihydrolipoamide acetyltransferase component of pyruvate dehydrogenase complex OS=Zea mays OX=4577 GN=100283617 PE=2 SV=1	0	194.905	55.6405	21	243	21	1	523	56.755	8.03	High	High	High	High	High	High	High	High	High	High	High	High		40000000	29000000	45000000	15000000	26000000	23000000	56000000	120000000	120000000	30000000	21000000	110000000	9.771	752.155	21
FALSE	High	Master Protein	A0A1D6L8E8	Dihydrolipoamide acetyltransferase component of pyruvate dehydrogenase complex OS=Zea mays OX=4577 GN=103644210 PE=3 SV=1	0	43.7713	21.2982	9	63	9	1	493	53.013	7.14	High	High	High	High	High	High	High	High	High	High	High	High		16000000	8700000	12000000	4100000	4100000	4300000	12000000	34000000	30000000	5000000	4200000	7500000	0.931	163.207	9
FALSE	High	Master Protein	A0A1D6KPB2	Dihydrolipoamide acetyltransferase component of pyruvate dehydrogenase complex OS=Zea mays OX=4577 GN=ZEAMMB73_Zm00001d032224 PE=3 SV=1	0	86.1287	37.3673	14	120	5	1	471	48.875	8.41	High	High	High	High	High	High	High	High	High	High	High	High		7900000	7000000	8000000	2100000	4000000	5400000	9400000	33000000	31000000	2500000	5200000	6500000	5.813	311.804	14
FALSE	High	Master Protein	A0A1D6Q1G1	Dihydrolipoamide acetyltransferase component of pyruvate dehydrogenase complex OS=Zea mays OX=4577 GN=ZEAMMB73_Zm00001d050383 PE=3 SV=1	0	73.3602	33.7165	13	112	4	1	522	54.389	8.72	High	High	High	High	High	High	High	High	High	High	High	High		7000000	7400000	8600000	2700000	3400000	3500000	9100000	42000000	18000000	2200000	4000000	7000000	3.924	283.618	13
FALSE	High	Master Protein	A0A1D6FI70	Dihydrolipoyl dehydrogenase OS=Zea mays OX=4577 GN=100381818 PE=3 SV=1	0	125.335	41.8567	20	201	9	1	614	65.909	8.21	High	High	High	High	High	High	High	High	High	High	High	High		18000000	11000000	17000000	5600000	7000000	12000000	28000000	40000000	50000000	19000000	10000000	62000000	5.043	560.476	20
FALSE	High	Master Protein	C0PHH5	Dihydrolipoyl dehydrogenase OS=Zea mays OX=4577 GN=100383599 PE=2 SV=1	0	118.652	43.5398	19	171	8	1	565	59.317	7.06	High	High	High	High	High	High	High	High	High	High	High	High		37000000	14000000	25000000	5100000	7000000	7300000	20000000	44000000	37000000	9300000	7000000	19000000	4.946	486.046	19
FALSE	High	Master Protein	K7US39	Dihydrolipoyl dehydrogenase OS=Zea mays OX=4577 GN=100501719 PE=3 SV=1	0	223.963	61.1222	23	346	5	1	499	52.621	7.33	High	High	High	High	High	High	High	High	High	High	High	High		81000000	58000000	80000000	17000000	25000000	29000000	110000000	200000000	120000000	38000000	25000000	87000000	21.638	953.631	23
FALSE	High	Master Protein	A0A1D6MSE3	Dihydrolipoyl dehydrogenase OS=Zea mays OX=4577 GN=103650140 PE=3 SV=1	0	217.011	60.0398	23	348	5	1	503	52.663	7.72	High	High	High	High	High	High	High	High	High	High	High	High		100000000	56000000	86000000	18000000	37000000	36000000	110000000	210000000	180000000	35000000	25000000	110000000	19.535	972.94	23
FALSE	High	Master Protein	A0A1D6ECC9	Dihydrolipoyllysine-residue succinyltransferase component of 2-oxoglutarate dehydrogenase complex OS=Zea mays OX=4577 GN=100284269 PE=4 SV=1	0	106.582	55.8904	16	187	2	1	365	39.682	6.32	Not Found	High	High	Not Found	Not Found	Not Found	Not Found	Not Found	High	Not Found	High	Not Found			12000000	10000000								10000000		15.238	502.735	16
FALSE	High	Master Protein	A0A1D6J5X9	Dihydrolipoyllysine-residue succinyltransferase component of 2-oxoglutarate dehydrogenase complex OS=Zea mays OX=4577 GN=ZEAMMB73_Zm00001d025258 PE=4 SV=1	0	102.871	52.8767	15	187	1	1	365	39.699	6.06	High	High	Not Found	High	Not Found	Not Found	Not Found	Not Found	Not Found	Not Found	High	Not Found			5500000		4100000							7400000		11.589	502.657	15
FALSE	High	Master Protein	B6U6Z4	Dihydroorotase OS=Zea mays OX=4577 GN=100193190 PE=2 SV=1	0	18.4911	20.4489	5	13	5	1	401	44.488	8	High	Not Found	High	Not Found	Not Found	High	Not Found	High	Not Found	High	High	High				2500000			1600000				2900000	260000	15000000	0.874	23.8809	5
FALSE	High	Master Protein	B6U892	Dihydroorotate dehydrogenase (quinone), mitochondrial OS=Zea mays OX=4577 GN=100285695 PE=2 SV=1	0	13.1151	8.52878	4	16	4	1	469	49.517	9.47	High	High	High	Not Found	Not Found	High	High	High	High	High	High	High		7400000	3600000	8500000			5800000	13000000	15000000	18000000	380000	1700000	13000000	0.407	34.762	4
FALSE	High	Master Protein	B4FZU9	Dihydropyrimidine dehydrogenase (NADP(+)) chloroplastic OS=Zea mays OX=4577 GN=100274265 PE=2 SV=1	0	111.705	54.2169	16	169	16	1	415	45.644	6.46	High	High	High	High	High	High	High	High	High	High	High	High		59000000	25000000	45000000	7400000	15000000	27000000	71000000	120000000	140000000	25000000	10000000	100000000	6.743	406.365	16
FALSE	High	Master Protein	C0PH33	Dihydroxyacetone kinase OS=Zea mays OX=4577 GN=ZEAMMB73_Zm00001d033795 PE=2 SV=1	0	36.2652	10.9428	4	28	4	1	594	61.668	5.59	High	High	High	High	High	Not Found	High	High	High	High	High	High		15000000	9600000	13000000	480000	2300000		15000000	43000000	30000000	5200000	2200000	21000000	0.417	84.2548	4
FALSE	High	Master Protein	A0A1D6KMC8	Dihydroxy-acid dehydratase chloroplastic OS=Zea mays OX=4577 GN=100273676 PE=3 SV=1	0	91.2488	25.3268	11	91	11	1	612	65.755	7.4	High	High	High	High	High	High	High	High	High	High	High	High		39000000	26000000	31000000	6000000	12000000	12000000	52000000	81000000	76000000	14000000	7800000	65000000	1.848	293.077	11
FALSE	High	Master Protein	B4G072	DIMBOA UDP-glucosyltransferase BX9 OS=Zea mays OX=4577 GN=BX9 PE=1 SV=1	0	86.3047	39.1775	13	129	12	1	462	49.986	5.31	High	High	High	High	High	High	High	High	High	High	High	High		42000000	28000000	54000000	12000000	23000000	7600000	66000000	130000000	110000000	27000000	8400000	110000000	3.786	329.053	13
FALSE	High	Master Protein	A0A1R3MKD7	Diphosphomevalonate decarboxylase MVD2 OS=Zea mays OX=4577 GN=103643980 PE=4 SV=1	0	71.6187	16.5858	13	84	4	1	1031	113.37	8.32	High	High	High	High	High	High	High	High	High	High	High	High		1700000	5300000	9200000	1600000	1300000	5700000	5200000	11000000	8900000	3000000	1200000	16000000	0.795	222.034	13
FALSE	High	Master Protein	A0A1D6HN90	Diphosphomevalonate decarboxylase OS=Zea mays OX=4577 GN=100282878 PE=3 SV=1	0	74.4339	35.5556	13	84	4	1	450	49.159	6.61	High	High	High	High	High	High	High	High	High	High	High	High		15000000	9800000	11000000	2100000	4000000	5700000	16000000	24000000	22000000	6500000	3200000	50000000	2.857	233.778	13
FALSE	High	Master Protein	C0PES7	Diphosphonucleotide phosphatase1 OS=Zea mays OX=4577 GN=542492 PE=2 SV=1	0	26.3352	16.1836	5	32	5	1	414	43.581	5.49	High	High	High	High	High	High	High	High	High	High	High	High		15000000	5500000	11000000	1900000	4900000	7600000	14000000	23000000	34000000	3300000	1500000	28000000	0.701	90.552	5
FALSE	Medium	Master Protein	B6SIS6	Diphthamide biosynthesis protein 3 OS=Zea mays OX=4577 GN=100280569 PE=2 SV=1	0.0294727	2.01891	8.64198	1	3	1	1	81	9.026	4.21	Not Found	High	Not Found	Not Found	Not Found	Not Found	Not Found	Not Found	Not Found	High	High	Not Found			44000000											0.585	5.56659	1
FALSE	High	Master Protein	B4F7S2	Dirigent protein OS=Zea mays OX=4577 GN=100191141 PE=2 SV=1	0	166.992	68.2099	17	268	14	1	324	34.466	8	High	High	High	High	High	High	High	High	High	High	High	High		380000000	220000000	380000000	51000000	93000000	67000000	570000000	940000000	480000000	210000000	16000000	330000000	25.367	838.299	17
FALSE	High	Master Protein	C0PDX9	Dirigent protein OS=Zea mays OX=4577 GN=100274142 PE=2 SV=1	0	131.225	68.6154	16	233	14	1	325	34.567	8.43	High	High	High	High	High	High	High	High	High	High	High	High		1000000000	270000000	550000000	89000000	150000000	150000000	780000000	1400000000	790000000	210000000	48000000	630000000	17.33	648.484	16
FALSE	High	Master Protein	B4FV87	Dirigent protein OS=Zea mays OX=4577 GN=100274518 PE=2 SV=1	0	26.5954	24.3077	6	37	3	1	325	34.335	8.69	Not Found	Not Found	Not Found	High	High	Not Found	Not Found	High	Not Found	Not Found	Not Found	Not Found					1500000	2400000			6500000					1.154	89.5646	6
FALSE	High	Master Protein	A0A1D6LH76	Dirigent protein OS=Zea mays OX=4577 GN=100280618 PE=3 SV=1	0	137.77	79.5699	15	177	2	1	279	29.881	8.46	High	High	High	High	High	High	High	High	High	High	High	High	Acetyl [N-Term]	480000000	160000000	160000000	21000000	31000000	35000000	170000000	280000000	240000000	98000000	15000000	140000000	16.191	565.492	15
FALSE	High	Master Protein	A0A1D6LH74	Dirigent protein OS=Zea mays OX=4577 GN=100280618 PE=3 SV=1	0	112.446	67.5862	13	138	1	1	290	31.559	9.23	High	High	High	High	High	High	High	High	High	High	High	High	Acetyl [N-Term]	98000000	70000000	110000000		12000000	12000000	110000000	190000000	110000000	61000000	4900000	69000000	9	466.809	13
FALSE	High	Master Protein	A0A1D6LH75	Dirigent protein OS=Zea mays OX=4577 GN=100280618 PE=3 SV=1	0	57.8452	63.3929	9	61	1	1	224	24.646	8.78	High	High	High	Not Found	Not Found	Not Found	High	High	Not Found	Not Found	Not Found	Not Found	Acetyl [N-Term]		8700000					1800000	4400000					11.328	184.62	9
FALSE	High	Master Protein	C0HFQ1	Dirigent protein OS=Zea mays OX=4577 GN=100304441 PE=2 SV=1	0	156.553	69.6319	19	272	12	1	326	34.345	7.94	High	High	High	High	High	High	High	High	High	High	High	High	Acetyl [N-Term]	270000000	70000000	150000000	26000000	48000000	39000000	220000000	450000000	230000000	60000000	13000000	130000000	18.953	822.614	19
FALSE	High	Master Protein	A0A1D6LHB1	Dirigent protein OS=Zea mays OX=4577 GN=100502041 PE=3 SV=1	0	48.0249	25.9615	7	80	1	1	312	33.389	7.3	High	High	High	High	High	High	High	High	High	High	High	High		280000000	72000000	140000000	27000000	64000000	46000000	210000000	420000000	220000000	52000000	12000000	190000000	1.512	240.876	7
FALSE	High	Master Protein	B4G256	Dirigent protein OS=Zea mays OX=4577 GN=ZEAMMB73_Zm00001d005472 PE=2 SV=1	0	8.56267	9.84127	2	11	2	1	315	32.891	5.33	High	High	High	High	High	High	High	High	Not Found	High	Not Found	High		8000000	10000000	11000000	1900000	3100000	3900000	5900000	23000000		6800000		11000000	0.359	25.8451	2
FALSE	High	Master Protein	A0A1D6HR38	Dirigent protein OS=Zea mays OX=4577 GN=ZEAMMB73_Zm00001d018629 PE=3 SV=1	0.00171163	3.73542	5.71429	1	3	1	1	210	22.048	6.65	Not Found	High	Not Found	High	High	Not Found	Not Found	Not Found	Not Found	Not Found	Not Found	Not Found			2500000		3000000	6200000								0.292	6.03394	1
FALSE	High	Master Protein	A0A1D6KQJ1	Dirigent protein OS=Zea mays OX=4577 GN=ZEAMMB73_Zm00001d032419 PE=3 SV=1	0.000415053	4.0024	16.8317	1	1	1	1	202	20.59	8.63	High	Not Found	Not Found	Not Found	Not Found	Not Found	Not Found	Not Found	Not Found	Not Found	Not Found	Not Found		3500000												0.292	3.99616	1
FALSE	High	Master Protein	A0A1D6F9W7	D-lactate dehydrogenase [cytochrome] mitochondrial OS=Zea mays OX=4577 GN=100275430 PE=4 SV=1	0	12.9992	9.5935	4	16	4	1	615	67.384	7.24	High	Not Found	High	Not Found	High	Not Found	High	High	High	High	High	High		34000000		2700000		850000		18000000	7900000	13000000	1800000	430000	5700000	0.292	36.8387	4
FALSE	High	Master Protein	B6T2T0	DNA binding activity2 OS=Zea mays OX=4577 GN=103651402 PE=2 SV=1	0	56.611	47.3913	11	100	2	1	230	26.597	7.01	High	High	High	High	High	High	High	High	High	High	High	High		3900000	4800000	15000000	4800000	11000000	14000000	13000000	29000000	23000000	11000000	3900000	30000000	7.66	224.115	11
FALSE	High	Master Protein	K7UBM6	DNA binding protein isoform 1 OS=Zea mays OX=4577 GN=ZEAMMB73_Zm00001d053855 PE=4 SV=1	0	7.91046	10.5839	3	16	3	1	274	29.601	9.7	Not Found	High	High	High	Not Found	High	High	High	High	High	High	High			5400000	12000000	830000		5400000	11000000	16000000	18000000	3500000	820000	18000000	0.585	18.3717	3
FALSE	Medium	Master Protein	A0A1D6ESB0	DNA binding protein OS=Zea mays OX=4577 GN=100283408 PE=4 SV=1	0.024661	2.17731	3.25581	1	3	1	1	430	43.252	9.69	Not Found	Not Found	Not Found	High	Not Found	Not Found	Not Found	Not Found	Not Found	Not Found	High	High					790000							770000	1500000	0.122	7.4302	1
FALSE	Medium	Master Protein	B4FLJ6	DNA binding protein OS=Zea mays OX=4577 GN=100284888 PE=2 SV=1	0.026427	2.08783	2.97297	1	2	1	1	370	39.293	8.95	Not Found	High	Not Found	High	Not Found	Not Found	Not Found	Not Found	Not Found	Not Found	Not Found	Not Found			690000		380000									0.166	3.64616	1
FALSE	High	Master Protein	A0A1D6JYA9	DNA binding protein OS=Zea mays OX=4577 GN=103634469 PE=4 SV=1	0	5.47803	5.06608	2	6	2	1	454	48.799	7.21	Not Found	High	High	High	High	Not Found	Not Found	Not Found	Not Found	High	Not Found	Not Found			1100000	1600000	460000	330000					460000			0.145	11.8769	2
FALSE	High	Master Protein	A0A1D6KKX7	DNA binding protein OS=Zea mays OX=4577 GN=ZEAMMB73_Zm00001d031723 PE=4 SV=1	0	31.5391	15.6989	5	22	5	1	465	49.675	7.64	High	High	High	High	High	High	Not Found	Not Found	High	High	Not Found	Not Found		3200000	1200000	1800000	630000	200000	130000			3100000	510000			0.957	49.1396	5
FALSE	High	Master Protein	A0A1D6FLI0	DNA damage-binding protein 1a OS=Zea mays OX=4577 GN=ZEAMMB73_Zm00001d009745 PE=4 SV=1	0	16.4319	5.27753	5	10	5	1	1099	123.048	5.52	High	High	Not Found	Not Found	Not Found	Not Found	High	High	Not Found	Not Found	Not Found	Not Found		2500000	730000					8200000	4300000					0.204	20.8472	5
FALSE	High	Master Protein	A0A1D6GET3	DNA gyrase subunit A chloroplastic/mitochondrial OS=Zea mays OX=4577 GN=103625778 PE=3 SV=1	0	40.084	13.0901	8	22	8	1	932	101.97	8.72	High	High	High	Not Found	Not Found	Not Found	High	High	High	Not Found	Not Found	Not Found		13000000	6000000	12000000				10000000	21000000	16000000				0.34	62.7744	8
FALSE	High	Master Protein	C0P6Q6	DNA gyrase subunit B OS=Zea mays OX=4577 GN=100382343 PE=2 SV=1	0	10.6938	5.64738	3	10	3	1	726	80.167	8.44	High	High	High	Not Found	High	Not Found	High	High	High	Not Found	Not Found	Not Found		1000000	1100000	1300000		650000			1600000	1400000				0.227	16.3534	3
FALSE	High	Master Protein	A0A1D6JIH1	DNA mismatch repair protein MSH3 OS=Zea mays OX=4577 GN=100282369 PE=4 SV=1	0	5.34921	6.93069	1	7	1	1	202	23.115	9.06	High	High	Not Found	High	Not Found	Not Found	High	High	Not Found	High	Not Found	High		18000000	10000000		1100000			14000000	19000000		7300000		47000000	0.259	18.2219	1
FALSE	High	Master Protein	B6TB61	DNA repair protein RAD23 OS=Zea mays OX=4577 GN=100282762 PE=2 SV=1	0	50.2418	32.5871	8	66	7	1	402	42.107	4.72	High	High	High	High	High	High	High	High	High	High	High	High		18000000	8600000	12000000	3100000	5200000	8800000	18000000	39000000	38000000	10000000	4900000	26000000	6.017	168.274	8
FALSE	High	Master Protein	B6T790	DNA repair protein RAD23-1 OS=Zea mays OX=4577 GN=100282427 PE=2 SV=1	0	17.2069	11.9565	3	11	2	1	368	39.85	4.69	High	Not Found	High	Not Found	Not Found	High	Not Found	High	Not Found	Not Found	Not Found	Not Found		590000		340000			410000		14000000					0.668	22.2982	3
FALSE	Medium	Master Protein	A0A1D6IAY5	DNA-binding bromodomain-containing protein OS=Zea mays OX=4577 GN=ZEAMMB73_Zm00001d021438 PE=4 SV=1	0.0458626	1.74715	1.16086	1	7	1	1	603	66.4	9.09	Not Found	Not Found	Not Found	High	High	High	High	Not Found	Not Found	High	High	High					3100000	7600000	6100000				5800000	3000000	19000000	0.075	8.97071	1
FALSE	High	Master Protein	B4FKN3	DNA-binding protein HEXBP OS=Zea mays OX=4577 GN=100216951 PE=2 SV=1	0	18.2487	29.1188	5	20	1	1	261	28.375	8.59	Not Found	Not Found	Not Found	High	Not Found	Not Found	Not Found	Not Found	Not Found	Not Found	Not Found	Not Found					120000									0.896	20.5452	5
FALSE	High	Master Protein	B4FLG4	DNA-binding protein HEXBP OS=Zea mays OX=4577 GN=100282947 PE=2 SV=1	0	19.768	30.6513	5	26	1	1	261	28.533	8.47	High	Not Found	Not Found	Not Found	Not Found	Not Found	High	High	High	High	High	High		3100000						6900000	11000000	15000000	3200000	810000	9800000	0.896	29.9464	5
FALSE	High	Master Protein	K7V8U5	DNA-binding protein OS=Zea mays OX=4577 GN=ZEAMMB73_Zm00001d008224 PE=4 SV=1	0	16.2862	9.48553	6	9	6	1	622	70.046	6.95	High	Not Found	Not Found	Not Found	Not Found	Not Found	High	High	Not Found	High	Not Found	High		4200000						8100000	8200000		960000		1400000	0.342	10.9532	6
FALSE	High	Master Protein	A0A1D6NN07	DNA-damage-repair/toleration protein DRT102 OS=Zea mays OX=4577 GN=ZEAMMB73_Zm00001d044548 PE=4 SV=1	0	59.7662	36.1564	8	74	8	1	307	32.969	5.05	High	High	High	High	High	High	High	High	High	High	High	High		13000000	4300000	9300000	1600000	3300000	2300000	7300000	14000000	19000000	7000000	1100000	17000000	3.437	208.455	8
FALSE	High	Master Protein	B4FPA6	DNA-directed RNA polymerases I, II, and III 17.1 kDa polypeptide OS=Zea mays OX=4577 GN=100281008 PE=2 SV=1	0	40.6565	43.8356	4	30	4	1	146	16.558	5.05	High	High	High	High	Not Found	High	High	High	High	High	High	High		14000000	12000000	16000000	1500000		9600000	15000000	37000000	17000000	16000000	4300000	45000000	4.995	94.3628	4
FALSE	High	Master Protein	B4FGM1	DNA-directed RNA polymerases II and IV subunit 5A OS=Zea mays OX=4577 GN=100193880 PE=2 SV=1	0	6.99551	12.1359	2	4	2	1	206	24.111	9.48	High	High	Not Found	Not Found	Not Found	High	Not Found	Not Found	Not Found	Not Found	Not Found	High							520000						3800000	0.468	10.5317	2
FALSE	High	Master Protein	A0A1D6ELK2	DNA-directed RNA polymerases II IV and V subunit 3 OS=Zea mays OX=4577 GN=ZEAMMB73_Zm00001d005295 PE=4 SV=1	0	13.6892	14.2857	3	8	3	1	350	38.844	5.15	Not Found	Not Found	Not Found	Not Found	Not Found	Not Found	Not Found	High	High	High	Not Found	High									7600000	5300000			3400000	0.501	22.5179	3
FALSE	High	Master Protein	A0A1D6ED23	DnaJ domain OS=Zea mays OX=4577 GN=103646599 PE=4 SV=1	0	14.8586	6.58499	3	11	3	1	653	73.4	8.19	High	High	High	Not Found	Not Found	Not Found	Not Found	High	High	Not Found	Not Found	Not Found		3300000	1300000	2300000					7400000	7400000				0.199	27.6737	3
FALSE	High	Master Protein	B4F810	DNAJ heat shock family protein OS=Zea mays OX=4577 GN=100191212 PE=2 SV=1	0	9.83848	9.82659	3	11	3	1	346	38.167	8.7	High	Not Found	Not Found	High	High	Not Found	Not Found	High	High	High	High	High		4100000			1200000	2900000			770000	17000000	1900000	1500000	5100000	0.438	15.1664	3
FALSE	High	Master Protein	A0A1D6MES0	DNAJ heat shock family protein OS=Zea mays OX=4577 GN=ZEAMMB73_Zm00001d039259 PE=4 SV=1	0	21.2436	15.0812	5	17	4	1	431	47.802	9.82	High	High	Not Found	High	High	High	High	High	High	High	Not Found	High		6200000	3300000		560000	2100000	2300000	2100000	7100000	3800000	2800000		13000000	0.468	43.7926	5
FALSE	High	Master Protein	B4FBV4	DNAJ heat shock N-terminal domain-containing protein OS=Zea mays OX=4577 GN=100192576 PE=2 SV=1	0	34.5687	22.7811	5	35	1	1	338	37.931	7.06	Not Found	High	High	Not Found	Not Found	Not Found	Not Found	Not Found	Not Found	Not Found	Not Found	Not Found			410000	490000										1.581	78.7434	5
FALSE	High	Master Protein	A0A1D6MBJ6	DNAJ heat shock N-terminal domain-containing protein OS=Zea mays OX=4577 GN=100273210 PE=4 SV=1	0	35.8341	22.1264	5	33	1	1	348	38.988	6.01	High	Not Found	Not Found	Not Found	Not Found	Not Found	Not Found	Not Found	Not Found	Not Found	Not Found	Not Found		590000												1.336	75.6422	5
FALSE	High	Master Protein	A0A1D6G2W8	DNAJ heat shock N-terminal domain-containing protein OS=Zea mays OX=4577 GN=103636214 PE=4 SV=1	0	8.16229	7.60563	2	10	1	1	355	40.078	5.58	Not Found	Not Found	Not Found	Not Found	Not Found	High	Not Found	Not Found	Not Found	Not Found	Not Found	Not Found							220000							0.259	27.6812	2
FALSE	High	Master Protein	A0A1D6NLJ6	DNAJ heat shock N-terminal domain-containing protein OS=Zea mays OX=4577 GN=103651583 PE=4 SV=1	0	9.65555	11.1969	2	12	2	1	259	28.67	6.79	High	High	High	High	High	High	Not Found	High	High	High	High	Not Found		1700000	1300000	1700000	460000	620000	360000		2600000	2500000	1400000	380000		0.359	33.4712	2
FALSE	High	Master Protein	A0A1D6PCR4	DnaJ protein ERDJ3A OS=Zea mays OX=4577 GN=ZEAMMB73_Zm00001d047726 PE=4 SV=1	0	27.2931	14.958	7	34	7	1	595	64.746	9.16	High	High	High	High	High	High	High	High	High	High	High	High		1100000	4200000	1300000	570000	440000	2800000	1400000	7900000	11000000	3000000	1000000	8300000	0.528	44.032	7
FALSE	High	Master Protein	A0A1D6LZ71	DnaJ protein ERDJ3B OS=Zea mays OX=4577 GN=103630059 PE=4 SV=1	0	62.4872	48	14	62	3	1	350	39.281	6.37	High	High	High	High	High	High	Not Found	High	Not Found	Not Found	High	Not Found		3000000	3000000	9300000	2100000	2800000	3000000		21000000			2600000		5.062	142.567	14
FALSE	High	Master Protein	K7UU30	DnaJ protein ERDJ3B OS=Zea mays OX=4577 GN=103635449 PE=4 SV=1	0	67.827	42.8571	14	90	3	1	350	39.192	7.47	High	High	High	High	High	High	High	High	High	High	High	High		19000000	4100000	12000000	4800000	3500000	5800000	10000000	23000000	22000000	3700000	3400000	13000000	5.062	219.006	14
FALSE	High	Master Protein	B8A1D6	DnaJ protein isoform 1 OS=Zea mays OX=4577 GN=ZEAMMB73_Zm00001d009027 PE=2 SV=1	0	5.54536	7.7381	2	5	1	1	336	36.793	9.26	Not Found	Not Found	Not Found	Not Found	Not Found	High	Not Found	Not Found	High	Not Found	Not Found	Not Found							360000							0.212	10.8691	2
FALSE	High	Master Protein	A0A1D6GG02	DnaJ protein OS=Zea mays OX=4577 GN=ZEAMMB73_Zm00001d013111 PE=3 SV=1	0	66.9688	39.8082	14	98	3	1	417	46.532	6.05	High	High	High	High	High	High	Not Found	High	High	High	High	High		5900000	800000	2000000	1000000	1400000	710000		4700000	4800000		1300000	1100000	3.962	200.305	14
FALSE	Medium	Master Protein	K7VXU7	DnaJ subfamily B member 13 OS=Zea mays OX=4577 GN=100283703 PE=4 SV=1	0.0318936	1.96297	6.13497	1	1	1	1	326	35.241	9.26	Not Found	Not Found	Not Found	Not Found	Not Found	Not Found	Not Found	Not Found	High	Not Found	Not Found	Not Found										6500000				0.122	2.67032	1
FALSE	High	Master Protein	B4FW32	DnaJ subfamily C member 7 OS=Zea mays OX=4577 GN=ZEAMMB73_Zm00001d011767 PE=2 SV=1	0	6.03283	2.75424	1	4	1	1	472	52.545	7.81	Not Found	High	High	Not Found	Not Found	Not Found	Not Found	High	Not Found	Not Found	Not Found	High				2400000					3500000					0.089	11.9111	1
FALSE	High	Master Protein	A0A1D6ELB7	Dolichyl-diphosphooligosaccharide--protein glycosyltransferase 48 kDa subunit OS=Zea mays OX=4577 GN=100191802 PE=3 SV=1	0	47.1802	23.991	9	54	1	1	446	49.639	6.42	High	High	High	High	Not Found	Not Found	High	High	High	Not Found	Not Found	Not Found		8900000	6500000	10000000	1800000			2000000	9600000	4600000				1.721	148.307	9
FALSE	High	Master Protein	A0A1D6HVY7	Dolichyl-diphosphooligosaccharide--protein glycosyltransferase 48 kDa subunit OS=Zea mays OX=4577 GN=100274092 PE=3 SV=1	0	46.5754	24.2826	9	49	1	1	453	50.432	6.65	Not Found	Not Found	Not Found	Not Found	Not Found	Not Found	High	Not Found	Not Found	Not Found	Not Found	Not Found								6200000						1.754	127.296	9
FALSE	High	Master Protein	B6TCC9	Dolichyl-diphosphooligosaccharide--protein glycosyltransferase subunit 1 OS=Zea mays OX=4577 GN=100282884 PE=2 SV=1	0	24.2679	14.553	5	16	5	1	481	54.031	7.96	High	High	Not Found	Not Found	High	Not Found	High	High	High	Not Found	Not Found	High		15000000	7200000			1100000		9700000	23000000	19000000			25000000	0.778	38.8132	5
FALSE	High	Master Protein	A0A1D6JME7	Dolichyl-diphosphooligosaccharide--protein glycosyltransferase subunit 1 OS=Zea mays OX=4577 GN=100285254 PE=3 SV=1	0	43.9177	20.8931	10	41	10	1	627	70.428	7.93	High	High	High	High	High	Not Found	High	High	High	High	Not Found	Not Found		22000000	8500000	13000000	980000	2700000		20000000	27000000	9300000	1700000			0.983	100.14	10
FALSE	High	Master Protein	A0A1D6N3I5	Dolichyl-diphosphooligosaccharide--protein glycosyltransferase subunit 2 OS=Zea mays OX=4577 GN=ZEAMMB73_Zm00001d042398 PE=4 SV=1	0	68.2852	24.2134	14	60	14	1	731	78.931	7.28	High	High	High	High	High	High	High	High	High	High	High	High		21000000	11000000	13000000	680000	840000	240000	23000000	36000000	11000000	1100000		3000000	1.081	162.692	14
FALSE	High	Master Protein	K7TSX2	Double Clp-N motif-containing P-loop nucleoside triphosphate hydrolase superfamily protein OS=Zea mays OX=4577 GN=103641592 PE=3 SV=1	0	151.863	35.0706	27	132	9	1	921	102.008	6.61	High	High	High	Not Found	High	Not Found	High	High	High	Not Found	High	Not Found		24000000	12000000	18000000		2400000		24000000	46000000	46000000				2.857	355.955	27
FALSE	High	Master Protein	A0A1D6GDM6	DPP6 N-terminal domain-like protein OS=Zea mays OX=4577 GN=103625729 PE=4 SV=1	0	139.013	41.7997	17	164	17	1	689	73.897	6.19	High	High	High	High	High	High	High	High	High	High	High	High		62000000	31000000	44000000	7800000	20000000	32000000	50000000	67000000	75000000	39000000	15000000	100000000	3.748	517.828	17
FALSE	High	Master Protein	B4FAG0	dTDP-glucose dehydratase homolog csu219 OS=Zea mays OX=4577 GN=100191862 PE=2 SV=1	0	120.452	63.4286	16	141	4	1	350	39.285	7.61	High	High	High	High	High	High	High	High	High	High	High	High		12000000	7600000	13000000	990000	1600000	6200000	5700000	11000000	22000000	7500000	2200000	29000000	11.328	358.177	16
FALSE	High	Master Protein	A0A1D6G824	Dual specificity protein phosphatase Diacylglycerol kinase catalytic region OS=Zea mays OX=4577 GN=100284117 PE=4 SV=1	0.0001434	4.73898	4.62428	1	1	1	1	346	37.832	8.22	Not Found	Not Found	Not Found	Not Found	Not Found	Not Found	Not Found	Not Found	High	Not Found	Not Found	Not Found										480000				0.136	2.3567	1
FALSE	High	Master Protein	C0HI43	DUF1279 family protein OS=Zea mays OX=4577 GN=ZEAMMB73_Zm00001d022603 PE=2 SV=1	0	6.37789	13.5135	1	5	1	1	148	16.025	9.44	Not Found	Not Found	High	Not Found	Not Found	High	High	Not Found	Not Found	High	Not Found	High							1600000				2600000		11000000	0.334	16.1286	1
FALSE	High	Master Protein	A0A1D6FH31	DUF4378 domain protein OS=Zea mays OX=4577 GN=100283723 PE=3 SV=1	0	25.8438	18.5567	6	38	5	1	485	52.053	5.45	High	High	High	High	High	High	High	High	High	High	High	High		7500000	5700000	10000000	2300000	3300000	3600000	9200000	36000000	27000000	4900000	2200000	12000000	0.738	59.0788	6
FALSE	High	Master Protein	B4FMB1	DUF538 family protein OS=Zea mays OX=4577 GN=100276213 PE=2 SV=1	0	25.2958	41.6149	4	38	4	1	161	17.442	5.52	High	High	High	High	Not Found	High	High	High	High	High	High	High		12000000	6100000	5500000	660000		5000000	11000000	17000000	12000000	5500000	2600000	22000000	2.162	93.3794	4
FALSE	Medium	Master Protein	A0A1D6N3E7	DUF538 family protein OS=Zea mays OX=4577 GN=100276614 PE=4 SV=1	0.0478167	1.72377	6.28571	1	1	1	1	175	17.964	6.15	Not Found	Not Found	Not Found	Not Found	Not Found	Not Found	Not Found	Not Found	Not Found	Not Found	Not Found	High													730000	0.292	2.419	1
FALSE	High	Master Protein	B6SIE4	DUF538 family protein OS=Zea mays OX=4577 GN=100276626 PE=2 SV=1	0	9.37858	8.67052	1	9	1	1	173	18.309	5.5	High	High	High	Not Found	Not Found	Not Found	High	High	Not Found	High	Not Found	High		6900000	6500000	20000000				40000000	17000000		2600000		10000000	1.512	16.9111	1
FALSE	High	Master Protein	B6SJU2	DUF538 family protein OS=Zea mays OX=4577 GN=100277114 PE=2 SV=1	0	11.725	8.57143	1	9	1	1	175	18.393	5.24	High	High	High	Not Found	Not Found	Not Found	High	High	Not Found	Not Found	Not Found	High		61000000	9100000	20000000				12000000	17000000				10000000	1.154	21.1351	1
FALSE	Medium	Master Protein	K7VZ76	DUF679 domain membrane protein 2 OS=Zea mays OX=4577 GN=ZEAMMB73_Zm00001d047420 PE=4 SV=1	0.0118237	2.51641	9.04255	1	2	1	1	188	19.908	7.34	High	Not Found	Not Found	Not Found	Not Found	Not Found	Not Found	Not Found	Not Found	Not Found	Not Found	High		2700000											3500000	0.389	2.38529	1
FALSE	High	Master Protein	C4JC55	DUF724 domain-containing protein 2 OS=Zea mays OX=4577 GN=100285586 PE=2 SV=1	0	23.8649	17.833	6	27	6	1	443	49.555	5.3	High	High	High	High	High	Not Found	High	High	High	High	High	High		3500000	2700000	2900000	550000	440000		7000000	15000000	16000000	2800000	520000	6900000	0.887	48.6118	6
FALSE	High	Master Protein	C0HFG9	Dynamin-2A OS=Zea mays OX=4577 GN=ZEAMMB73_Zm00001d037279 PE=2 SV=1	0	63.7474	20.3724	14	50	14	1	913	99.59	9.14	High	High	High	Not Found	High	Not Found	High	High	High	High	Not Found	High		15000000	5800000	6000000		980000		14000000	29000000	29000000	620000		4900000	0.701	139.64	14
FALSE	High	Master Protein	A0A1D6MC12	Dynamin-related protein 1A OS=Zea mays OX=4577 GN=ZEAMMB73_Zm00001d038955 PE=3 SV=1	0	58.1065	29.1045	15	73	13	1	670	75.196	8.46	High	High	High	High	High	High	High	High	High	High	High	High		17000000	5900000	9100000	1100000	990000	1800000	7500000	21000000	24000000	2500000	1200000	8000000	1.119	154.565	15
FALSE	High	Master Protein	B6SKP8	Dynamin-related protein 1C OS=Zea mays OX=4577 GN=100280709 PE=2 SV=1	0	20.693	8.51064	5	24	2	1	611	67.957	8.24	High	High	High	High	High	Not Found	High	High	High	Not Found	High	High		6600000	3400000	5900000	340000	1600000		6700000	13000000	12000000		750000	5700000	0.401	57.4651	5
FALSE	High	Master Protein	A0A1D6K8W1	Dynamin-related protein 1E OS=Zea mays OX=4577 GN=ZEAMMB73_Zm00001d030005 PE=4 SV=1	0	9.87102	5.22388	2	5	1	1	402	45.601	8.35	Not Found	High	Not Found	Not Found	High	Not Found	Not Found	High	Not Found	Not Found	Not Found	Not Found			990000			760000			3100000					0.292	10.46	2
FALSE	High	Master Protein	A0A1D6N309	Dynamin-related protein 3A OS=Zea mays OX=4577 GN=100383931 PE=3 SV=1	0	51.073	17.5031	13	60	1	1	817	89.923	7.08	High	High	High	Not Found	Not Found	Not Found	Not Found	High	Not Found	Not Found	Not Found	Not Found		1600000	1500000	1400000					21000000					0.817	143.86	13
FALSE	High	Master Protein	A0A1D6G5W0	Dynamin-related protein 3A OS=Zea mays OX=4577 GN=ZEAMMB73_Zm00001d012027 PE=3 SV=1	0	51.042	16.8235	13	58	1	1	850	93.555	6.81	Not Found	High	Not Found	Not Found	Not Found	Not Found	Not Found	High	Not Found	Not Found	Not Found	Not Found			1500000						21000000					0.817	138.325	13
FALSE	High	Master Protein	B4FI70	Dynein light chain OS=Zea mays OX=4577 GN=100194301 PE=2 SV=1	0	17.838	24.2188	2	4	2	1	128	14.286	8.15	High	Not Found	Not Found	Not Found	Not Found	Not Found	High	Not Found	Not Found	Not Found	Not Found	High		7300000						1500000					15000000	0.668	15.6747	2
FALSE	Medium	Master Protein	A0A1D6FR70	E3 ubiquitin-protein ligase KEG OS=Zea mays OX=4577 GN=103635738 PE=4 SV=1	0.0148089	2.35576	0.404245	1	3	1	1	1979	217.886	6.61	Not Found	Not Found	Not Found	Not Found	Not Found	Not Found	High	High	High	Not Found	Not Found	Not Found								13000000	7400000	5900000				0.021	5.80522	1
FALSE	High	Master Protein	A0A1D6G6M1	E3 ubiquitin-protein ligase RGLG1 OS=Zea mays OX=4577 GN=ZEAMMB73_Zm00001d012101 PE=4 SV=1	0	10.3637	4.92126	2	22	2	1	508	55.414	6.71	High	High	High	High	High	High	High	High	High	High	High	High		5700000	3100000	4700000	820000	1100000	420000	6400000	9600000	3500000	1800000	700000	4500000	0.274	61.7593	2
FALSE	High	Master Protein	A0A1D6LS17	E3 ubiquitin-protein ligase RGLG1 OS=Zea mays OX=4577 GN=ZEAMMB73_Zm00001d036831 PE=4 SV=1	0	6.18522	3.05677	1	9	1	1	458	50.736	6.34	High	High	High	High	High	Not Found	Not Found	Not Found	High	High	High	High		3500000	2300000	3300000	820000	600000				3300000	610000		2200000	0.101	20.8715	1
FALSE	High	Master Protein	C4J4N2	E3 ubiquitin-protein ligase RGLG1 OS=Zea mays OX=4577 GN=ZEAMMB73_Zm00001d041073 PE=2 SV=1	0.00422693	3.24336	1.84843	1	1	1	1	541	59.04	5.83	Not Found	Not Found	Not Found	Not Found	High	Not Found	Not Found	Not Found	Not Found	Not Found	Not Found	Not Found						1500000								0.096	1.82865	1
FALSE	High	Master Protein	K7TFK8	E3 ubiquitin-protein ligase UPL1 OS=Zea mays OX=4577 GN=ZEAMMB73_Zm00001d023795 PE=4 SV=1	0.00541937	2.75498	0.247117	1	2	1	1	3642	401.852	5.35	Not Found	Not Found	Not Found	Not Found	Not Found	Not Found	High	High	Not Found	Not Found	Not Found	Not Found									3400000					0.011	4.1167	1
FALSE	Medium	Master Protein	A0A1D6FS31	E3 ubiquitin-protein ligase UPL4 OS=Zea mays OX=4577 GN=103635779 PE=4 SV=1	0.0436178	1.76371	2.0156	1	1	1	1	1538	169.05	5.45	Not Found	Not Found	Not Found	Not Found	Not Found	Not Found	Not Found	Not Found	Not Found	Not Found	High	Not Found														0.024	0	1
FALSE	High	Master Protein	A0A1D6LHE4	E3 UFM1-protein ligase 1-like protein OS=Zea mays OX=4577 GN=103629212 PE=4 SV=1	0	70.5362	22.503	14	48	14	1	831	91.4	6.14	High	High	High	High	High	Not Found	High	High	High	High	Not Found	High		15000000	6100000	7900000	510000	1300000		14000000	25000000	30000000			3500000	0.919	134.606	14
FALSE	High	Master Protein	B4FYQ7	Early nodulin-like protein 16 OS=Zea mays OX=4577 GN=100274039 PE=2 SV=1	0	13.4369	19.4872	3	7	3	1	195	20.606	7.84	High	Not Found	High	High	Not Found	Not Found	High	High	Not Found	Not Found	Not Found	Not Found		2400000		3200000				17000000	9100000					0.778	13.4594	3
FALSE	High	Master Protein	B6SKJ7	Early nodulin-like protein 3 OS=Zea mays OX=4577 GN=100280687 PE=2 SV=1	0.00459348	3.15777	6.04651	1	1	1	1	215	22.71	5.17	High	Not Found	Not Found	Not Found	Not Found	Not Found	Not Found	Not Found	Not Found	Not Found	Not Found	Not Found		15000000												0.334	2.44356	1
FALSE	High	Master Protein	B4FTK0	Early nodulin-like protein 9 OS=Zea mays OX=4577 GN=100273206 PE=2 SV=1	0.000415053	3.94692	3.34572	1	3	1	1	269	26.399	5.15	High	Not Found	High	Not Found	Not Found	Not Found	Not Found	Not Found	Not Found	High	Not Found	Not Found		3200000		1900000							580000			0.389	6.79237	1
FALSE	High	Master Protein	P43401	EC protein homolog OS=Zea mays OX=4577 PE=3 SV=2	0	32.1868	63.6364	4	35	4	1	77	7.7	7.33	High	High	High	High	High	High	High	High	High	High	High	High		18000000	12000000	19000000	1200000	1400000	3600000	1600000	17000000	16000000	5600000	1700000	18000000	9	69.9545	4
FALSE	High	Master Protein	B4FQE0	EC synthetase OS=Zea mays OX=4577 GN=100272744 PE=2 SV=1	0	9.30843	10.5263	3	15	3	1	399	42.921	7.08	High	Not Found	High	High	High	High	High	High	High	High	Not Found	High		9100000		7400000		200000	190000			1100000	210000		8900000	0.389	29.7333	3
FALSE	High	Master Protein	B6SGJ5	Ectonucleotide pyrophosphatase/phosphodiesterase 1 OS=Zea mays OX=4577 GN=100280465 PE=2 SV=1	0	18.302	11.3248	5	26	5	1	468	51.143	6.84	High	High	High	High	High	High	High	High	High	High	High	High		22000000	13000000	19000000	4500000	7100000	6100000	42000000	23000000	44000000	9300000	2300000	22000000	0.73	42.9988	5
FALSE	High	Master Protein	A0A1D6GU11	EH domain-containing protein 1 OS=Zea mays OX=4577 GN=100384394 PE=3 SV=1	0	27.8997	18.9338	7	16	7	1	544	61.338	7.59	High	Not Found	High	Not Found	Not Found	High	High	High	High	Not Found	Not Found	High		1400000		4200000			890000	2700000	9100000	6600000				0.748	39.7331	7
FALSE	High	Master Protein	B6TPR6	Electron transfer flavoprotein beta-subunit OS=Zea mays OX=4577 GN=100284068 PE=2 SV=1	0	33.6759	37.6471	6	24	6	1	255	27.548	7.77	High	High	High	Not Found	High	High	Not Found	High	High	Not Found	High	High		8400000	4800000	2200000		7600000	9400000		21000000	21000000		1500000	22000000	1.581	66.3848	6
FALSE	High	Master Protein	B4F8E3	Electron transfer flavoprotein subunit alpha mitochondrial OS=Zea mays OX=4577 GN=100191322 PE=2 SV=1	0	75.691	44.9153	10	98	10	1	354	37.034	7.01	High	High	High	High	High	High	High	High	High	High	High	High		22000000	22000000	17000000	6700000	15000000	22000000	46000000	80000000	91000000	19000000	9400000	74000000	3.833	278.801	10
FALSE	High	Master Protein	A0A1D6KQU5	Electron transfer flavoprotein-ubiquinone oxidoreductase mitochondrial OS=Zea mays OX=4577 GN=100280392 PE=4 SV=1	0	118.592	35.0906	19	172	19	1	607	67.114	8.02	High	High	High	High	High	High	High	High	High	High	High	High		32000000	17000000	25000000	6400000	12000000	16000000	34000000	58000000	69000000	15000000	12000000	52000000	2.938	422.461	19
FALSE	High	Master Protein	B4F9L9	Elongated mesocotyl2 OS=Zea mays OX=4577 GN=HO1 PE=2 SV=1	0.000415053	3.94615	4.21053	1	1	1	1	285	31.589	7.12	Not Found	Not Found	Not Found	Not Found	Not Found	High	Not Found	Not Found	Not Found	Not Found	Not Found	Not Found							1500000							0.136	2.25259	1
FALSE	High	Master Protein	A0A1D6M1J8	Elongation factor 1-alpha 2 OS=Zea mays OX=4577 GN=ZEAMMB73_Zm00001d037882 PE=4 SV=1	0	95.7885	58.3784	9	527	1	1	185	20.819	8.97	High	High	High	High	High	High	High	High	High	High	High	High		170000000	150000000	210000000	9800000	14000000	19000000	380000000	520000000	320000000	11000000	7600000	38000000	23.245	1541.05	9
FALSE	High	Master Protein	A0A1D6M1H2	Elongation factor 1-alpha OS=Zea mays OX=4577 GN=100037748 PE=4 SV=1	0	115.47	51.087	8	239	1	1	184	19.889	9.54	Not Found	Not Found	Not Found	Not Found	Not Found	Not Found	High	High	Not Found	Not Found	Not Found	Not Found								2300000	3900000					165.81	555.302	8
FALSE	High	Master Protein	B6TWN7	Elongation factor 1-alpha OS=Zea mays OX=4577 GN=100284707 PE=2 SV=1	0	109.03	39.1499	17	343	2	1	447	49.252	9.07	High	High	High	High	High	High	High	High	High	High	High	High		79000000	26000000	59000000	6600000		8100000		150000000		24000000	2600000	17000000	5.813	826.497	17
FALSE	High	Master Protein	B6UHJ4	Elongation factor 1-alpha OS=Zea mays OX=4577 GN=100286309 PE=2 SV=1	0	237.736	53.2438	20	613	2	1	447	49.274	9.06	High	High	High	High	High	High	High	High	High	High	High	High		190000000	38000000	200000000	18000000	5700000	22000000	220000000	370000000	150000000	79000000	43000000	130000000	22.95	1642.73	20
FALSE	High	Master Protein	B6SKA7	Elongation factor 1-alpha OS=Zea mays OX=4577 GN=103630200 PE=2 SV=1	0	278.483	57.047	21	972	1	1	447	49.15	9.13	Not Found	Not Found	High	Not Found	High	Not Found	Not Found	Not Found	High	Not Found	Not Found	Not Found				79000000		23000000				92000000				40.753	2728.59	21
FALSE	High	Master Protein	K7UUB7	Elongation factor 1-alpha OS=Zea mays OX=4577 GN=103635498 PE=3 SV=1	0	274.774	57.047	21	948	1	1	447	49.193	9.13	High	High	High	High	High	High	High	High	High	High	High	High		260000000	64000000	89000000	31000000	21000000	44000000	410000000	820000000	590000000	43000000	33000000	520000000	40.753	2688.99	21
FALSE	High	Master Protein	O50018	Elongation factor 1-alpha OS=Zea mays OX=4577 GN=EF1-A PE=2 SV=1	0	265.032	53.2438	20	712	1	1	447	49.259	9.11	High	High	High	High	High	High	High	High	High	High	High	High		52000000	60000000	44000000	15000000	22000000	15000000	300000000	370000000	400000000	34000000	27000000	190000000	27.072	1972.3	20
FALSE	High	Master Protein	A0A1D6IJJ1	Elongation factor 1-beta OS=Zea mays OX=4577 GN=100282885 PE=3 SV=1	0	70.1596	48.0851	8	117	3	1	235	25.481	4.53	High	High	High	High	High	High	High	High	High	High	High	High		110000000	19000000	73000000	13000000	34000000	24000000	140000000	180000000	92000000	28000000	3700000	76000000	10.788	316.666	8
FALSE	High	Master Protein	A0A1D6FR00	Elongation factor 1-beta OS=Zea mays OX=4577 GN=ZEAMMB73_Zm00001d010431 PE=3 SV=1	0	66.5774	30.4	7	103	2	1	250	27.238	4.6	High	High	High	High	High	High	High	High	High	High	High	High		34000000	5700000	15000000	4100000	7700000	10000000	38000000	67000000	34000000	15000000	1400000	44000000	9	285.738	7
FALSE	High	Master Protein	B6SLK4	Elongation factor 1-beta OS=Zea mays OX=4577 GN=ZEAMMB73_Zm00001d022513 PE=2 SV=1	0	99.3328	58.9041	11	160	11	1	219	23.393	4.72	High	High	High	High	High	High	High	High	High	High	High	High		260000000	79000000	190000000	35000000	57000000	81000000	270000000	580000000	420000000	120000000	29000000	310000000	52.367	401.337	11
FALSE	High	Master Protein	B6T7G7	Elongation factor 1-gamma 3 OS=Zea mays OX=4577 GN=100282446 PE=2 SV=1	0	207.993	63.0695	21	322	6	1	417	47.237	6.48	High	High	High	High	High	High	High	High	High	High	High	High		92000000	45000000	56000000	13000000	23000000	26000000	66000000	130000000	100000000	32000000	12000000	91000000	16.783	984.691	21
FALSE	High	Master Protein	B6U0S1	Elongation factor 2 OS=Zea mays OX=4577 GN=103644301 PE=2 SV=1	0	481.88	66.3108	46	581	3	1	843	93.862	6.35	High	High	High	High	High	High	High	High	High	High	High	High		32000000	32000000	38000000	1400000	2700000	1100000	20000000	43000000	50000000	2500000	550000	5300000	36.751	1771.64	46
FALSE	High	Master Protein	A0A096QR66	Elongation factor G, mitochondrial OS=Zea mays OX=4577 GN=100381906 PE=3 SV=1	0	9.50174	5.17928	3	4	3	1	753	83.595	6.51	High	Not Found	High	Not Found	Not Found	Not Found	Not Found	Not Found	High	Not Found	Not Found	Not Found		3800000		1500000						2600000				0.184	9.16078	3
FALSE	High	Master Protein	A0A1D6LSP2	Elongation factor gamma1 OS=Zea mays OX=4577 GN=100192872 PE=4 SV=1	0	224.022	65.2278	21	346	7	1	417	47.147	6.37	High	High	High	High	High	High	High	High	High	High	High	High		210000000	110000000	180000000	32000000	49000000	49000000	240000000	390000000	330000000	97000000	20000000	270000000	19.962	1083.41	21
FALSE	High	Master Protein	A0A1D6ISX4	Elongation factor P OS=Zea mays OX=4577 GN=ZEAMMB73_Zm00001d023340 PE=3 SV=1	7.44435e-05	4.93367	3.59477	1	5	1	1	306	34.08	9.31	Not Found	Not Found	Not Found	Not Found	High	High	Not Found	Not Found	High	High	High	Not Found						600000	1800000			6500000		480000		0.129	13.5533	1
FALSE	High	Master Protein	A0A1D6NK45	Elongation factor Ts, mitochondrial OS=Zea mays OX=4577 GN=100194093 PE=3 SV=1	0	20.9479	21.6837	6	27	6	1	392	42.555	6.87	High	High	High	High	High	High	Not Found	High	High	High	High	High		3400000	3800000	3400000	1300000	2900000	3100000		9100000	8100000	2800000	1300000	9200000	0.738	56.5097	6
FALSE	High	Master Protein	B4FH57	Elongation factor Tu OS=Zea mays OX=4577 GN=100194026 PE=2 SV=1	0	141.235	48.2222	17	174	2	1	450	48.373	6.55	High	Not Found	High	High	High	High	High	High	High	High	High	High		9900000		12000000	2000000	3100000	4700000	13000000	38000000	33000000	5300000	2200000	13000000	6.43	451.998	17
FALSE	High	Master Protein	B4FVB2	Elongation factor Tu OS=Zea mays OX=4577 GN=100273405 PE=2 SV=1	0	165.66	55.9735	19	191	4	1	452	48.453	6.55	High	High	High	High	High	High	High	High	High	High	High	High		26000000	16000000	36000000	2700000	6700000	14000000	26000000	56000000	80000000	9400000	1300000	47000000	8.284	539.684	19
FALSE	High	Master Protein	C0P699	Elongation factor Tu OS=Zea mays OX=4577 GN=100283194 PE=2 SV=1	0	86.1651	35.8369	12	95	1	1	466	50.744	6.64	High	High	High	High	High	High	High	High	High	High	High	High		1800000		3100000	270000	850000	580000	4400000	7600000	12000000	1900000	400000	14000000	2.29	285.284	12
FALSE	High	Master Protein	B6TPG0	Elongation factor Tu OS=Zea mays OX=4577 GN=100284040 PE=2 SV=1	0	101.567	44.3011	15	99	4	1	465	50.505	6.48	High	High	Not Found	High	Not Found	High	High	High	High	High	High	High		8000000	5000000		1000000		1600000	8700000	13000000	14000000	4100000	950000	13000000	3.642	303.713	15
FALSE	High	Master Protein	A0A1D6IGS1	Elongation initiation factor2 OS=Zea mays OX=4577 GN=ZEAMMB73_Zm00001d021815 PE=4 SV=1	0	66.2196	27.6438	12	105	1	1	539	58.116	9.1	Not Found	High	Not Found	Not Found	Not Found	Not Found	Not Found	Not Found	High	Not Found	Not Found	High			4400000							6900000			6100000	2.433	279.24	12
FALSE	High	Master Protein	K7V945	EMB1374 isoform 1 OS=Zea mays OX=4577 GN=100286086 PE=4 SV=1	0	16.0456	17.3913	5	13	5	1	368	39.54	8.16	High	High	High	Not Found	High	High	Not Found	High	High	High	Not Found	High		6000000	3100000	3500000		1900000	2800000		11000000	6200000	2000000		8900000	0.688	28.6276	5
FALSE	High	Master Protein	A0A1D6JR12	EMB514 OS=Zea mays OX=4577 GN=ZEAMMB73_Zm00001d027967 PE=4 SV=1	0.000352858	4.26456	6.51341	1	1	1	1	261	28.162	5.43	Not Found	Not Found	Not Found	Not Found	Not Found	Not Found	Not Found	High	Not Found	Not Found	Not Found	Not Found														0.155	3.02011	1
FALSE	High	Master Protein	A0A1D6LE72	EMBRYO DEFECTIVE 140 OS=Zea mays OX=4577 GN=100216679 PE=4 SV=1	0.00422693	3.35252	3.4965	1	2	1	1	858	96.584	5.67	Not Found	Not Found	Not Found	Not Found	Not Found	Not Found	High	High	Not Found	Not Found	Not Found	Not Found									2300000					0.044	2.05263	1
FALSE	High	Master Protein	B6SI37	Embryo specific protein1 OS=Zea mays OX=4577 GN=542384 PE=2 SV=1	0	93.0227	70.3297	10	177	10	1	91	9.664	7.27	High	High	High	High	High	High	High	High	High	High	High	High		280000000	190000000	220000000	11000000	11000000	50000000	55000000	93000000	160000000	88000000	14000000	390000000	680.292	488.263	10
FALSE	High	Master Protein	B6T8E4	Embryo specific protein5 OS=Zea mays OX=4577 GN=542280 PE=2 SV=1	0	143.09	70.7965	8	231	8	1	113	12.076	5.53	High	High	High	High	High	High	High	High	High	High	High	High		150000000	110000000	120000000	5000000	5900000	43000000	74000000	170000000	190000000	64000000	16000000	140000000	748.894	657.031	8
FALSE	High	Master Protein	K7VEA3	Embryonic cell protein 63 OS=Zea mays OX=4577 GN=ZEAMMB73_Zm00001d047567 PE=4 SV=1	0	78.4669	62.2642	19	257	19	1	265	28.358	7.49	High	High	High	High	High	High	High	High	High	High	High	High		210000000	150000000	270000000	64000000	130000000	210000000	270000000	590000000	490000000	150000000	120000000	380000000	6.499	587.881	19
FALSE	High	Master Protein	B6SGN7	Embryonic protein DC-8 OS=Zea mays OX=4577 GN=100280469 PE=2 SV=1	0	49.2246	29.5082	8	72	8	1	305	32.258	8.34	High	High	High	High	High	High	High	High	High	High	High	High		43000000	20000000	42000000	6600000	16000000	24000000	25000000	54000000	38000000	36000000	13000000	75000000	2.36	207.774	8
FALSE	High	Master Protein	K7UNW7	Embryonic protein DC-8 OS=Zea mays OX=4577 GN=ZEAMMB73_Zm00001d008241 PE=4 SV=1	0	27.6727	50.7246	5	22	5	1	138	14.156	7.27	Not Found	High	High	Not Found	Not Found	High	High	High	High	High	High	High			2500000	7300000			7100000	7000000	8400000	4500000	6000000	2200000	21000000	2.981	58.9028	5
FALSE	High	Master Protein	A0A1D6JQ00	Embryonic protein DC-8 OS=Zea mays OX=4577 GN=ZEAMMB73_Zm00001d027832 PE=4 SV=1	0	148.662	42.3295	16	297	16	1	352	37.034	6.93	High	High	High	High	High	High	High	High	High	High	High	High		190000000	43000000	200000000	60000000	120000000	65000000	210000000	690000000	220000000	150000000	13000000	58000000	11.328	817.097	16
FALSE	High	Master Protein	B4FTS6	Endochitinase A OS=Zea mays OX=4577 GN=100283098 PE=2 SV=1	0	251.88	80	17	565	16	1	280	29.193	8.07	High	High	High	High	High	High	High	High	High	High	High	High		3500000000	760000000	1500000000	390000000	570000000	800000000	2600000000	3800000000	4700000000	1000000000	360000000	4200000000	113.505	1598.83	17
FALSE	High	Master Protein	A0A1D6E7B3	Endochitinase EP3 OS=Zea mays OX=4577 GN=ZEAMMB73_Zm00001d003191 PE=4 SV=1	0	22.1778	22.1429	2	30	2	1	140	15.138	7.94	High	High	High	High	High	High	High	High	High	High	High	High		39000000	980000	11000000	3100000	3700000	5400000	16000000	25000000	4400000	9700000	3600000	23000000	1.371	91.2475	2
FALSE	High	Master Protein	B4FFY7	Endoplasmic reticulum vesicle transporter protein OS=Zea mays OX=4577 GN=100193691 PE=2 SV=1	0	5.16956	4.6875	2	4	2	1	384	43.286	6.93	High	Not Found	Not Found	Not Found	Not Found	Not Found	Not Found	Not Found	Not Found	High	Not Found	High	Acetyl [N-Term]	2600000									1500000		3300000	0.105	10.2323	2
FALSE	High	Master Protein	A0A1D6LMW9	Endoplasmin-like protein OS=Zea mays OX=4577 GN=ZEAMMB73_Zm00001d036401 PE=3 SV=1	0	70.9946	21.0199	13	54	2	1	804	92.515	5.03	High	High	Not Found	Not Found	Not Found	Not Found	Not Found	Not Found	Not Found	Not Found	Not Found	Not Found		3200000												0.995	155.985	13
FALSE	Low	Master Protein	A0A1D6HNY1	Endoribonuclease OS=Zea mays OX=4577 GN=103627881 PE=4 SV=1	0.0508522	1.67613	1.71053	1	1	1	1	760	82.321	5.15	Not Found	Not Found	Not Found	Not Found	Not Found	Not Found	High	Not Found	Not Found	Not Found	Not Found	Not Found								150000						0.054	0	1
FALSE	High	Master Protein	A0A1D6KRZ6	Endosomal targeting BRO1-like domain-containing protein OS=Zea mays OX=4577 GN=100383198 PE=4 SV=1	0	16.8889	7.95073	5	11	5	1	893	98.068	6.93	High	High	High	Not Found	Not Found	Not Found	High	High	High	Not Found	Not Found	Not Found		5200000	3700000	4900000				7100000	16000000	530000000				0.238	27.2206	5
FALSE	High	Master Protein	A0A1D6HIT9	Enhancer of mRNA-decapping protein 4 OS=Zea mays OX=4577 GN=103627664 PE=4 SV=1	0	81.751	16.5447	17	61	17	1	1366	148.552	5.81	High	High	High	High	Not Found	Not Found	High	High	High	Not Found	Not Found	Not Found		18000000	8200000	15000000				25000000	50000000	27000000				0.885	147.991	17
FALSE	High	Master Protein	A0A1D6I3E4	Enolase 1 chloroplastic OS=Zea mays OX=4577 GN=ZEAMMB73_Zm00001d020309 PE=3 SV=1	0	27.631	19.4986	5	21	2	1	359	38.63	5.14	Not Found	Not Found	Not Found	High	High	Not Found	Not Found	High	Not Found	High	High	High					2000000						3600000	2000000	7100000	0.957	51.1727	5
FALSE	High	Master Protein	K7V794	Enolase 1 OS=Zea mays OX=4577 GN=ZEAMMB73_Zm00001d045431 PE=3 SV=1	0	441.856	80.4933	31	913	18	1	446	48.047	5.4	High	High	High	High	High	High	High	High	High	High	High	High		960000000	590000000	850000000	190000000	290000000	480000000	1300000000	2400000000	2100000000	510000000	230000000	2000000000	123.961	2874.43	31
FALSE	High	Master Protein	A0A1D6EPE4	Enolase OS=Zea mays OX=4577 GN=100283280 PE=3 SV=1	0	44.0762	25.6303	8	39	5	1	476	50.286	6.23	High	High	High	High	High	High	High	High	High	High	High	Not Found		15000000	10000000	7800000	940000	81000	6100000		46000000	22000000	4700000	2700000		1.009	112.475	8
FALSE	High	Master Protein	K7VN61	Enolase OS=Zea mays OX=4577 GN=100502326 PE=3 SV=1	0	7.49559	8.14196	2	5	2	1	479	51.272	6.13	Not Found	Not Found	Not Found	High	High	Not Found	Not Found	Not Found	Not Found	High	High	High					190000								3300000	0.16	12.6135	2
FALSE	High	Master Protein	A0A1D6LKN6	Enolase OS=Zea mays OX=4577 GN=ZEAMMB73_Zm00001d036086 PE=4 SV=1	0	179.546	37.5358	13	327	3	1	349	38.66	7.23	High	High	High	High	High	High	High	High	High	High	High	High		75000000	34000000	49000000	14000000	18000000	20000000	46000000	110000000	100000000	26000000	12000000	67000000	18.307	960.635	13
FALSE	High	Master Protein	C0HGV5	Enolase2 OS=Zea mays OX=4577 GN=ZEAMMB73_Zm00001d030373 PE=2 SV=1	0	441.664	76.4574	27	751	19	1	446	48.084	5.82	High	High	High	High	High	High	High	High	High	High	High	High		640000000	430000000	600000000	79000000	150000000	230000000	640000000	1300000000	1100000000	250000000	120000000	890000000	73.296	2665.43	27
FALSE	High	Master Protein	B4FFA7	Enoyl-[acyl-carrier-protein] reductase [NADH] chloroplastic OS=Zea mays OX=4577 GN=100193519 PE=2 SV=1	0	112.582	49.0515	12	149	6	1	369	38.983	7.75	High	High	High	High	High	High	High	High	High	High	High	High		34000000	20000000	37000000	4400000	11000000	18000000	48000000	110000000	89000000	25000000	4500000	110000000	6.079	468.116	12
FALSE	Low	Master Protein	A0A1D6KBL3	Enoyl-[acyl-carrier-protein] reductase [NADH] chloroplastic OS=Zea mays OX=4577 GN=ZEAMMB73_Zm00001d030275 PE=4 SV=1	0.0519773	1.64917	5.03597	1	3	1	1	139	15.559	7.5	Not Found	Not Found	Not Found	High	Not Found	High	Not Found	Not Found	Not Found	Not Found	High	Not Found					3000000		5400000					2200000		0.194	3.38388	1
FALSE	High	Master Protein	B6TYG2	Enoyl-[acyl-carrier-protein] reductase [NADH] OS=Zea mays OX=4577 GN=100192829 PE=2 SV=1	0	88.2145	44.385	13	132	7	1	374	39.341	8.94	High	High	High	High	High	High	High	High	High	High	High	High		27000000	18000000	14000000	4000000	5700000	17000000	31000000	57000000	58000000	15000000	1700000	49000000	4.78	376.19	13
FALSE	High	Master Protein	A0A1D6EU99	Enoyl-CoA hydratase 2 peroxisomal OS=Zea mays OX=4577 GN=100272552 PE=4 SV=1	0	6.41191	8.89571	2	3	2	1	326	35.788	6.74	High	Not Found	Not Found	Not Found	Not Found	Not Found	Not Found	Not Found	Not Found	Not Found	High	High		6100000										410000	4100000	0.292	3.9453	2
FALSE	High	Master Protein	C0PL35	Enoyl-CoA hydratase1 OS=Zea mays OX=4577 GN=ZEAMMB73_Zm00001d009182 PE=2 SV=1	0	195.595	44.9516	24	158	24	1	723	78.98	8.66	High	High	High	High	High	High	High	High	High	Not Found	High	High		50000000	27000000	49000000	4400000	16000000	3400000	74000000	110000000	150000000		1800000	28000000	7.886	445.69	24
FALSE	High	Master Protein	B6U266	ENTH/VHS/GAT family protein OS=Zea mays OX=4577 GN=100285221 PE=2 SV=1	0.009567	2.55705	2.46305	1	1	1	1	609	66.239	5.49	Not Found	Not Found	Not Found	Not Found	Not Found	Not Found	High	Not Found	Not Found	Not Found	Not Found	Not Found								6900000						0.096	2.93688	1
FALSE	High	Master Protein	B4F9Z6	Enzyme of the cupin superfamily OS=Zea mays OX=4577 GN=100191739 PE=2 SV=1	0	9.97891	31.4286	3	8	3	1	140	15.693	8.16	Not Found	High	High	High	Not Found	High	High	High	Not Found	Not Found	Not Found	High			7400000		460000		2100000	3600000	7300000				11000000	1.154	14.9954	3
FALSE	High	Master Protein	A0A1D6MPS7	Epoxide hydrolase 2 OS=Zea mays OX=4577 GN=ZEAMMB73_Zm00001d040290 PE=4 SV=1	0	34.9817	23.5955	7	45	7	1	356	39.345	6.15	High	High	High	High	High	Not Found	High	High	High	High	High	High		11000000	10000000	14000000	1500000	1100000		9400000	23000000	23000000	8200000	2500000	20000000	2.875	80.4841	7
FALSE	High	Master Protein	A0A1D6P3W9	ER membrane protein complex subunit 7-like protein OS=Zea mays OX=4577 GN=100277198 PE=4 SV=1	0	5.51089	8.44444	1	1	1	1	225	24.916	8.02	Not Found	High	Not Found	Not Found	Not Found	Not Found	Not Found	Not Found	Not Found	Not Found	Not Found	Not Found			12000000											0.194	2.28057	1
FALSE	High	Master Protein	A0A1D6EED4	ER membrane protein complex subunit 8/9-like protein OS=Zea mays OX=4577 GN=ZEAMMB73_Zm00001d004176 PE=4 SV=1	0	10.5281	27.5862	5	17	5	1	145	15.72	6.79	Not Found	High	High	High	High	High	Not Found	High	High	High	Not Found	High			1900000	2300000	1200000	1400000	2500000		7300000	10000000	1900000		4600000	2.594	32.0613	5
FALSE	High	Master Protein	A0A1D6HL18	ER6 protein OS=Zea mays OX=4577 GN=ZEAMMB73_Zm00001d018135 PE=4 SV=1	0	36.7211	37.6543	6	37	6	1	162	17.179	6.89	High	High	High	Not Found	Not Found	High	High	High	Not Found	High	High	High		22000000	13000000	18000000			19000000	20000000	39000000		15000000	3000000	51000000	18.307	92.5126	6
FALSE	High	Master Protein	A0A1D6M7K3	ER6 protein OS=Zea mays OX=4577 GN=ZEAMMB73_Zm00001d038616 PE=4 SV=1	0	101.835	48.5185	10	111	8	1	270	28.628	5.8	High	High	High	High	High	High	High	High	High	High	High	High		31000000	14000000	19000000	11000000	15000000	16000000	23000000	42000000	43000000	32000000	9200000	57000000	12.594	296.634	10
FALSE	High	Master Protein	A0A1D6JWS0	ERAD-associated E3 ubiquitin-protein ligase component HRD3A OS=Zea mays OX=4577 GN=103633963 PE=4 SV=1	0	7.74731	3.28571	2	3	2	1	700	77.362	6.43	Not Found	Not Found	Not Found	Not Found	High	Not Found	High	High	Not Found	Not Found	Not Found	Not Found						320000		2600000						0.125	6.38143	2
FALSE	High	Master Protein	B6TBW4	ERBB-3 BINDING PROTEIN 1 OS=Zea mays OX=4577 GN=100282838 PE=2 SV=1	0	148.923	64.7208	20	229	7	1	394	43.204	7.03	High	High	High	High	High	High	High	High	High	High	High	High		60000000	20000000	62000000	8100000	16000000	21000000	120000000	170000000	110000000	30000000	10000000	90000000	10.938	612.85	20
FALSE	High	Master Protein	A0A1D6FRI4	ERBB-3 BINDING PROTEIN 1 OS=Zea mays OX=4577 GN=ZEAMMB73_Zm00001d010500 PE=4 SV=1	0	140.819	67.8571	20	223	7	1	392	43.065	7.17	High	High	High	High	High	High	High	High	High	High	High	High		37000000	12000000	32000000	3800000	6200000	10000000	55000000	72000000	72000000	15000000	3700000	62000000	10.938	577.27	20
FALSE	High	Master Protein	C0HDV5	Essential protein Yae1 N-terminal OS=Zea mays OX=4577 GN=100382336 PE=2 SV=1	0.00459348	3.17895	6.51163	1	5	1	1	215	23.319	5	Not Found	Not Found	High	High	Not Found	Not Found	Not Found	Not Found	High	High	Not Found	High				4200000	830000					8400000			6500000	0.179	9.43658	1
FALSE	High	Master Protein	C4J056	Ethanolamine-phosphate cytidylyltransferase OS=Zea mays OX=4577 GN=100384780 PE=2 SV=1	0	11.9032	11.3208	4	6	4	1	424	47.175	7.64	High	Not Found	High	Not Found	Not Found	Not Found	Not Found	Not Found	Not Found	High	Not Found	Not Found		170000		140000							190000			0.468	7.80721	4
FALSE	Medium	Master Protein	A0A1D6J4G3	Ethylene receptor OS=Zea mays OX=4577 GN=541627 PE=3 SV=1	0.0467599	1.73684	1.36816	1	2	1	1	804	89.625	7.15	Not Found	High	Not Found	Not Found	Not Found	Not Found	Not Found	Not Found	Not Found	Not Found	High	Not Found			1400000									190000		0.056	4.15248	1
FALSE	High	Master Protein	K7U3I3	Ethylene response protein OS=Zea mays OX=4577 GN=ZEAMMB73_Zm00001d051584 PE=4 SV=1	0	34.5018	51.4124	8	45	8	1	177	19.916	6.33	High	High	High	High	High	High	High	High	High	High	High	High		13000000	8000000	11000000	1500000	6100000	5300000	12000000	18000000	20000000	11000000	4000000	72000000	4.878	91.7059	8
FALSE	High	Master Protein	A0A1D6L4K9	Ethylene-responsive protein OS=Zea mays OX=4577 GN=100285281 PE=4 SV=1	0	79.48	65.1934	6	87	6	1	181	18.993	7.21	High	High	High	High	High	High	High	High	High	High	High	High	Acetyl [N-Term]	310000000	160000000	190000000	23000000	42000000	300000000	210000000	200000000	290000000	290000000	100000000	930000000	9	321.853	6
FALSE	High	Master Protein	A0A1D6FPM7	Ethylene-responsive transcription factor ABR1 OS=Zea mays OX=4577 GN=100275504 PE=4 SV=1	0	6.32103	3.92157	1	5	1	1	357	36.187	5.92	Not Found	Not Found	Not Found	Not Found	Not Found	High	Not Found	Not Found	High	High	High	High							1800000			6900000	1000000	460000	6200000	0.585	13.9211	1
FALSE	Medium	Master Protein	A0A1D6KKI5	Ethylene-responsive transcription factor ERF112 OS=Zea mays OX=4577 GN=ZEAMMB73_Zm00001d031673 PE=4 SV=1	0.0395033	1.81787	7.21649	1	1	1	1	194	20.619	9.89	Not Found	Not Found	Not Found	Not Found	Not Found	Not Found	Not Found	Not Found	Not Found	High	Not Found	Not Found											1000000			0.233	2.28219	1
FALSE	High	Master Protein	C0PHE3	Eucaryotic initiation factor4 OS=Zea mays OX=4577 GN=ZEAMMB73_Zm00001d014673 PE=2 SV=1	0	302.568	74.3961	30	498	7	1	414	46.923	5.48	High	High	High	High	High	High	High	High	High	High	High	High		100000000	65000000	93000000	10000000	23000000	17000000	140000000	230000000	190000000	49000000	11000000	190000000	129.432	1273.68	30
FALSE	High	Master Protein	B4G0T4	Eucaryotic initiation factor6 OS=Zea mays OX=4577 GN=542608 PE=2 SV=1	0	5.42128	9.17431	2	4	2	1	218	24.44	6.01	Not Found	High	Not Found	Not Found	Not Found	Not Found	Not Found	Not Found	Not Found	High	Not Found	High			2600000								1400000		4100000	0.468	3.86647	2
FALSE	High	Master Protein	K7V5N4	Eukaryotic aspartyl protease family protein OS=Zea mays OX=4577 GN=103637898 PE=3 SV=1	0	81.0963	36.5854	12	111	12	1	451	48.727	7.31	High	High	High	High	High	High	High	High	High	High	High	High		64000000	21000000	62000000	11000000	16000000	24000000	77000000	120000000	130000000	29000000	9400000	100000000	4.179	299.026	12
FALSE	High	Master Protein	A0A1D6F8J3	Eukaryotic aspartyl protease family protein OS=Zea mays OX=4577 GN=ZEAMMB73_Zm00001d007753 PE=4 SV=1	0	64.964	28.125	6	90	6	1	384	38.888	7.88	High	High	High	High	High	High	High	High	High	High	High	High		150000000	32000000	60000000	13000000	24000000	27000000	130000000	200000000	160000000	29000000	18000000	110000000	3.394	325.118	6
FALSE	High	Master Protein	B4FBK3	Eukaryotic initiation factor 4A OS=Zea mays OX=4577 GN=100284697 PE=2 SV=1	0	287.895	75.122	29	447	6	1	410	46.553	5.59	High	High	High	High	High	High	High	High	High	High	High	High		98000000	38000000	57000000	18000000	32000000	23000000	120000000	190000000	180000000	74000000	14000000	130000000	99	1204.34	29
FALSE	High	Master Protein	B4FQK5	Eukaryotic peptide chain release factor subunit 1-1 OS=Zea mays OX=4577 GN=100272775 PE=2 SV=1	0	95.0301	43.2494	17	117	17	1	437	49.158	5.52	High	High	High	High	High	High	High	High	High	High	High	High		31000000	6700000	17000000	3000000	5600000	3700000	41000000	84000000	33000000	9600000	870000	25000000	4.995	260.997	17
FALSE	High	Master Protein	K7V1U2	Eukaryotic translation initiation factor 2 (eIF-2) family protein OS=Zea mays OX=4577 GN=100384185 PE=4 SV=1	0.00541937	2.86107	1.39211	1	1	1	1	1293	143.515	5.22	Not Found	Not Found	Not Found	Not Found	Not Found	Not Found	High	Not Found	Not Found	Not Found	Not Found	Not Found														0.037	3.66294	1
FALSE	High	Master Protein	B6T3J2	Eukaryotic translation initiation factor 2 beta subunit OS=Zea mays OX=4577 GN=100282096 PE=2 SV=1	0	45.1337	44.1176	10	72	5	1	272	30.677	6.8	High	High	High	High	High	High	High	High	High	High	High	High		11000000	3100000	6200000	1800000	2000000	3100000	20000000	34000000	12000000	6800000	690000	12000000	2.793	170.801	10
FALSE	High	Master Protein	B6TNU0	Eukaryotic translation initiation factor 2 gamma subunit OS=Zea mays OX=4577 GN=100383287 PE=2 SV=1	0	72.0368	35.5603	13	116	2	1	464	50.74	8.62	High	High	High	Not Found	High	High	High	High	High	High	Not Found	High		15000000	9300000	21000000		7000000	6900000	32000000	33000000	17000000	11000000		46000000	3.642	305.3	13
FALSE	High	Master Protein	A0A1D6JZL9	Eukaryotic translation initiation factor 2 subunit alpha OS=Zea mays OX=4577 GN=100279728 PE=4 SV=1	0	17.8608	11.2637	4	14	4	1	364	41.256	5.34	High	High	High	High	Not Found	Not Found	High	Not Found	Not Found	High	Not Found	Not Found		510000	330000	390000	150000			7900000						0.778	23.3612	4
FALSE	High	Master Protein	B4FGR6	Eukaryotic translation initiation factor 2 subunit beta OS=Zea mays OX=4577 GN=100193916 PE=2 SV=1	0	28.3282	29.2135	7	60	2	1	267	30.236	6.8	High	Not Found	High	High	High	High	High	High	High	High	Not Found	High		4000000		7300000	2000000			10000000	16000000	11000000	5400000		5500000	1.581	138.64	7
FALSE	High	Master Protein	C0HE85	Eukaryotic translation initiation factor 2A OS=Zea mays OX=4577 GN=100304267 PE=2 SV=1	0	46.8909	33.4608	13	44	13	1	523	57.043	9.13	High	High	High	High	High	High	High	High	High	High	High	High		7900000	6900000	8400000	1900000	3600000	3000000	13000000	26000000	30000000	4900000	2800000		1.352	105.632	13
FALSE	High	Master Protein	A0A096RFR6	Eukaryotic translation initiation factor 3 subunit A OS=Zea mays OX=4577 GN=542747 PE=3 SV=1	0	119.948	29.1192	24	99	24	1	965	111.765	9.17	High	High	High	High	High	High	High	High	High	High	High	High		18000000	9200000	11000000	860000	610000	1200000	17000000	36000000	27000000	1400000	630000	5400000	1.886	248.182	24
FALSE	High	Master Protein	C0P790	Eukaryotic translation initiation factor 3 subunit B OS=Zea mays OX=4577 GN=100216593 PE=2 SV=1	0	38.1431	19.3056	11	43	11	1	720	82.948	5.22	High	High	High	High	High	High	High	High	High	Not Found	Not Found	High		18000000	3500000	12000000	2900000	4600000	3600000	31000000	33000000	16000000			17000000	0.828	86.6219	11
FALSE	High	Master Protein	A0A1D6DXF6	Eukaryotic translation initiation factor 3 subunit C OS=Zea mays OX=4577 GN=ZEAMMB73_Zm00001d002169 PE=3 SV=1	0	11.0761	4.94624	4	10	4	1	930	105.993	5.63	High	High	High	Not Found	Not Found	Not Found	High	High	Not Found	Not Found	High	High		4000000	2200000	2100000					9400000				5400000	0.179	19.901	4
FALSE	High	Master Protein	B4FWK0	Eukaryotic translation initiation factor 3 subunit D OS=Zea mays OX=4577 GN=100273610 PE=2 SV=1	0	76.2046	39.6552	13	46	12	1	580	64.846	5.71	High	High	High	High	High	Not Found	High	High	High	High	Not Found	Not Found		15000000		10000000	620000	3000000		26000000	57000000	18000000	1000000			1.738	131.444	13
FALSE	High	Master Protein	A0A1D6MCY7	Eukaryotic translation initiation factor 3 subunit D OS=Zea mays OX=4577 GN=ZEAMMB73_Zm00001d039038 PE=3 SV=1	0	15.4017	6.18557	2	3	1	1	582	65.08	5.6	Not Found	Not Found	Not Found	Not Found	Not Found	Not Found	Not Found	High	Not Found	Not Found	Not Found	Not Found									5500000					0.16	12.5756	2
FALSE	High	Master Protein	C0P7L2	Eukaryotic translation initiation factor 3 subunit E OS=Zea mays OX=4577 GN=ZEAMMB73_Zm00001d005238 PE=2 SV=1	0	56.261	35.0917	12	54	12	1	436	50.998	5.81	High	High	High	High	High	High	High	High	High	High	Not Found	High		27000000	7000000	8500000	1600000	2000000	1200000	11000000	25000000	24000000	3400000		30000000	1.712	130.383	12
FALSE	High	Master Protein	B4FRD9	Eukaryotic translation initiation factor 3 subunit F OS=Zea mays OX=4577 GN=100272886 PE=2 SV=1	0	77.0058	61.6725	13	72	7	1	287	31.444	5.36	High	High	High	High	High	High	High	High	High	High	High	High		24000000	5600000	16000000	2800000	4400000	8600000	19000000	31000000	36000000	8400000	3200000	24000000	4.337	183.429	13
FALSE	High	Master Protein	K7V686	Eukaryotic translation initiation factor 3 subunit F OS=Zea mays OX=4577 GN=ZEAMMB73_Zm00001d011100 PE=3 SV=1	0	75.6996	51.5679	11	77	5	1	287	31.341	5.25	High	High	High	High	High	High	High	High	High	High	High	High		31000000	15000000	15000000	2700000	5700000	7400000	18000000	47000000	49000000	7500000	3000000	47000000	4.179	207.69	11
FALSE	High	Master Protein	B4FBV8	Eukaryotic translation initiation factor 3 subunit G OS=Zea mays OX=4577 GN=100192580 PE=2 SV=1	0	61.3558	53.3101	12	101	12	1	287	31.643	8.51	High	High	High	High	High	High	High	High	High	High	High	High		57000000	22000000	48000000	4800000	15000000	19000000	53000000	120000000	70000000	13000000	5800000	91000000	3.329	244.912	12
FALSE	High	Master Protein	A0A1D6J5G8	Eukaryotic translation initiation factor 3 subunit H OS=Zea mays OX=4577 GN=100272851 PE=3 SV=1	0	33.0262	24.1287	6	39	1	1	373	42.048	5.06	High	High	Not Found	Not Found	Not Found	Not Found	Not Found	Not Found	Not Found	Not Found	Not Found	High		7400000	2300000										20000000	0.874	107.443	6
FALSE	High	Master Protein	K7TNP5	Eukaryotic translation initiation factor 3 subunit H OS=Zea mays OX=4577 GN=ZEAMMB73_Zm00001d025185 PE=3 SV=1	0	41.5147	27.4052	6	57	1	1	343	38.833	4.89	High	High	High	High	High	High	High	High	High	High	Not Found	High		21000000	6100000	14000000	2100000	4500000	3000000	18000000	28000000	34000000	6200000		37000000	1.239	179.905	6
FALSE	High	Master Protein	B6SSB6	Eukaryotic translation initiation factor 3 subunit I OS=Zea mays OX=4577 GN=100281110 PE=2 SV=1	0	96.7285	61.6564	14	144	1	1	326	36.237	6.47	High	High	High	High	High	High	High	High	High	High	Not Found	Not Found		45000000	24000000	33000000	8600000	14000000	19000000	36000000	75000000	76000000	19000000			4.484	407.609	14
FALSE	High	Master Protein	A0A096Q886	Eukaryotic translation initiation factor 3 subunit I OS=Zea mays OX=4577 GN=103648258 PE=3 SV=1	0	96.0148	61.6564	14	138	1	1	326	36.265	6.47	Not Found	High	High	Not Found	Not Found	High	Not Found	Not Found	Not Found	Not Found	High	High			20000000	25000000			4100000					4200000	24000000	4.484	390.547	14
FALSE	High	Master Protein	A0A1D6QTI0	Eukaryotic translation initiation factor 3 subunit J OS=Zea mays OX=4577 GN=100281725 PE=3 SV=1	0	16.1428	3.6	3	15	3	1	1000	109.854	5.07	High	High	High	High	High	High	High	High	Not Found	High	High	High		19000000	4700000	11000000	1300000	1500000	5800000	31000000	44000000		6000000	870000	20000000	0.12	45.4023	3
FALSE	High	Master Protein	B6U0Y0	Eukaryotic translation initiation factor 3 subunit K OS=Zea mays OX=4577 GN=100194334 PE=2 SV=1	0	31.2665	17.2566	3	19	1	1	226	25.82	5.38	High	Not Found	Not Found	Not Found	Not Found	Not Found	Not Found	High	High	High	Not Found	High		4900000							5900000	7400000	750000		6900000	1.276	46.3979	3
FALSE	High	Master Protein	A0A1D6PIQ7	Eukaryotic translation initiation factor 3 subunit K OS=Zea mays OX=4577 GN=100273909 PE=3 SV=1	0	48.6481	34.0164	6	37	4	1	244	27.752	5.16	High	High	High	High	High	High	High	High	High	High	Not Found	High		12000000	7800000	9800000	490000			17000000	15000000	18000000	6500000		22000000	2.981	81.6621	6
FALSE	High	Master Protein	A0A1D6MF45	Eukaryotic translation initiation factor 3 subunit L OS=Zea mays OX=4577 GN=103649546 PE=3 SV=1	0	27.2863	20.1149	8	20	8	1	522	61.082	6.4	High	High	High	Not Found	Not Found	Not Found	High	High	High	Not Found	Not Found	High		12000000		2500000				4500000	11000000	6800000			5700000	0.887	38.0614	8
FALSE	High	Master Protein	K7VAS4	Eukaryotic translation initiation factor 3 subunit M OS=Zea mays OX=4577 GN=ZEAMMB73_Zm00001d008757 PE=3 SV=1	0	66.9875	42.4096	13	83	13	1	415	46.33	5.25	High	High	High	High	High	High	High	High	High	High	High	High		20000000	6900000	13000000	1700000	3300000	970000	15000000	21000000	24000000	5100000	430000	28000000	3.262	193.928	13
FALSE	High	Master Protein	A0A1D6J8M9	Eukaryotic translation initiation factor 4B OS=Zea mays OX=4577 GN=ZEAMMB73_Zm00001d025692 PE=4 SV=1	0	31.4895	14.4578	7	29	1	1	581	63.334	8.29	Not Found	Not Found	High	Not Found	High	High	Not Found	Not Found	Not Found	Not Found	High	High						1700000						1400000	6800000	0.658	56.042	7
FALSE	High	Master Protein	A0A1D6J8N0	Eukaryotic translation initiation factor 4B OS=Zea mays OX=4577 GN=ZEAMMB73_Zm00001d025692 PE=4 SV=1	0	27.3819	19.4366	6	31	1	1	355	39.25	9.39	High	High	High	Not Found	High	High	Not Found	High	High	Not Found	High	Not Found		4800000	4700000	4900000		1100000	740000		2700000	480000		280000		0.931	52.2742	6
FALSE	High	Master Protein	A0A1D6E8D6	Eukaryotic translation initiation factor 4B2 OS=Zea mays OX=4577 GN=100304283 PE=4 SV=1	0	28.363	21.3904	9	36	6	1	561	60.755	9.16	High	High	High	High	High	Not Found	High	High	High	High	High	Not Found		22000000	4200000	4900000	1800000	3500000		12000000	26000000	19000000	1400000	1100000		0.778	68.2448	9
FALSE	High	Master Protein	B6T1D2	Eukaryotic translation initiation factor 4E-2 OS=Zea mays OX=4577 GN=ZEAMMB73_Zm00001d032775 PE=2 SV=1	0	25.0085	28.5714	6	43	2	1	210	23.509	6.4	High	High	High	High	High	High	High	High	High	High	High	High		7100000	3400000	14000000	2900000	4000000	4600000	21000000	35000000	32000000	5900000	2300000	24000000	3.642	69.481	6
FALSE	High	Master Protein	A0A1D6EXV2	Eukaryotic translation initiation factor 4G OS=Zea mays OX=4577 GN=103647746 PE=4 SV=1	0	5.80036	1.68937	2	3	2	1	1835	199.483	7.94	Not Found	High	High	Not Found	Not Found	Not Found	Not Found	High	Not Found	Not Found	Not Found	Not Found				490000					370000					0.051	6.63195	2
FALSE	High	Master Protein	B6SIL7	Eukaryotic translation initiation factor 5A OS=Zea mays OX=4577 GN=ZEAMMB73_Zm00001d006760 PE=2 SV=1	0	146.281	71.875	11	180	11	1	160	17.486	5.99	High	High	High	High	High	High	High	High	High	High	High	High		400000000	92000000	190000000	19000000	24000000	86000000	240000000	460000000	370000000	140000000	58000000	370000000	80.113	569.695	11
FALSE	High	Master Protein	B4FKD5	Eukaryotic translation initiation factor 6 OS=Zea mays OX=4577 GN=EIF6 PE=2 SV=1	0	61.3666	51.8367	7	74	7	1	245	26.497	4.81	High	High	High	High	High	High	High	High	High	High	High	High		38000000	32000000	44000000	6200000	8500000	8400000	53000000	90000000	90000000	25000000	2900000	82000000	6.017	179.853	7
FALSE	High	Master Protein	O81482	Eukaryotic translation initiation factor isoform 4E-2 OS=Zea mays OX=4577 PE=2 SV=1	0	18.4333	28.2407	6	18	2	1	216	24.089	5.94	Not Found	Not Found	High	Not Found	Not Found	Not Found	High	Not Found	High	Not Found	Not Found	High				5800000				7000000		1200000			12000000	1.894	24.437	6
FALSE	High	Master Protein	K7TQJ7	Eukaryotic translation initiation factor isoform 4G-2 OS=Zea mays OX=4577 GN=100382039 PE=4 SV=1	0	86.0294	25.3503	19	90	9	1	785	86.648	7.88	High	High	High	Not Found	High	High	High	High	High	Not Found	High	Not Found		16000000	3200000	13000000		1700000	760000	15000000	23000000	30000000				1.601	190.95	19
FALSE	High	Master Protein	A0A1D6E703	Eukaryotic translation initiation factor isoform 4G-2 OS=Zea mays OX=4577 GN=103646262 PE=4 SV=1	0	116.547	36.2595	23	127	13	1	786	86.41	8.19	High	High	High	High	High	High	High	High	High	High	Not Found	High		20000000	9100000	14000000	200000	2300000	110000	14000000	28000000	34000000	1000000		1100000	2.162	271.286	23
FALSE	High	Master Protein	B4FGA3	Eukaryotic translation initiation factor NCBP OS=Zea mays OX=4577 GN=100193783 PE=2 SV=1	0	7.28166	7.86026	2	9	2	1	229	26.525	6.8	High	Not Found	High	High	Not Found	Not Found	High	High	Not Found	High	Not Found	High		4700000			820000			1800000	5200000		2600000		8500000	0.425	15.007	2
FALSE	High	Master Protein	B4FBI4	Evolutionarily conserved C-terminal region 10 OS=Zea mays OX=4577 GN=100192484 PE=2 SV=1	0	23.2885	10.6419	5	20	2	1	592	64.787	6.16	Not Found	High	High	Not Found	High	Not Found	High	High	High	Not Found	Not Found	Not Found			630000	990000		210000		1100000	2300000	3800000				0.532	47.3333	5
FALSE	High	Master Protein	A0A1D6PTZ6	Evolutionarily conserved C-terminal region 10 OS=Zea mays OX=4577 GN=100382673 PE=4 SV=1	0	26.6348	8.89262	4	20	1	1	596	65.631	5.91	High	Not Found	High	Not Found	Not Found	Not Found	High	High	High	Not Found	Not Found	Not Found		270000		2200000				2900000	4900000	3900000				0.468	54.8507	4
FALSE	Medium	Master Protein	C0PCN6	Evolutionarily conserved C-terminal region 2 OS=Zea mays OX=4577 GN=100383052 PE=2 SV=1	0.0351481	1.87877	1.9697	1	1	1	1	660	71.845	8.5	Not Found	High	Not Found	Not Found	Not Found	Not Found	Not Found	Not Found	Not Found	Not Found	Not Found	Not Found														0.064	2.0616	1
FALSE	High	Master Protein	A0A1D6JP38	Evolutionarily conserved C-terminal region 2 OS=Zea mays OX=4577 GN=100383598 PE=4 SV=1	0	12.6374	3.48692	2	16	2	1	803	87.008	9.33	High	High	High	High	High	Not Found	High	High	High	Not Found	Not Found	Not Found				2400000	170000			2500000	6300000	5600000				0.189	35.0109	2
FALSE	High	Master Protein	A0A1D6L4F0	Exhydrolase II OS=Zea mays OX=4577 GN=ZEAMMB73_Zm00001d034017 PE=4 SV=1	0	6.77889	5.45723	2	2	2	1	678	73.504	8.38	Not Found	Not Found	Not Found	Not Found	Not Found	Not Found	High	High	Not Found	Not Found	Not Found	Not Found									9300000					0.155	5.84091	2
FALSE	High	Master Protein	A0A1D6MUI8	Exocyst complex component SEC10 OS=Zea mays OX=4577 GN=ZEAMMB73_Zm00001d041138 PE=4 SV=1	0	6.27215	4.30769	2	5	2	1	650	70.893	5.07	High	High	High	Not Found	Not Found	Not Found	Not Found	High	Not Found	Not Found	Not Found	Not Found		810000	550000	510000					410000					0.125	13.2849	2
FALSE	High	Master Protein	A0A1D6L4E9	Exoglucanase1 OS=Zea mays OX=4577 GN=100191390 PE=4 SV=1	0	54.3475	25.2664	11	51	11	1	657	71.106	8.16	High	High	High	High	High	High	High	High	High	Not Found	High	Not Found		26000000	4200000	13000000	1300000	6800000		25000000	45000000	35000000		250000		1.154	120.754	11
FALSE	High	Master Protein	A0A1D6IKI0	Exosome complex component RRP41-like OS=Zea mays OX=4577 GN=100382718 PE=4 SV=1	0.0001434	4.76346	5.74713	1	2	1	1	261	28.289	5.72	Not Found	Not Found	Not Found	Not Found	Not Found	Not Found	High	Not Found	High	Not Found	Not Found	Not Found										2000000				0.166	5.3596	1
FALSE	Medium	Master Protein	A0A096TT32	Exosome complex component RRP45B OS=Zea mays OX=4577 GN=100384304 PE=4 SV=1	0.0314102	1.969	2.69058	1	1	1	1	446	48.894	7.58	Not Found	Not Found	Not Found	Not Found	High	Not Found	Not Found	Not Found	Not Found	Not Found	Not Found	Not Found						1800000								0.096	1.98844	1
FALSE	High	Master Protein	A0A1D6NGJ8	Exosome complex exonuclease RRP40 OS=Zea mays OX=4577 GN=ZEAMMB73_Zm00001d043981 PE=4 SV=1	0.00508235	3.02141	5.43933	1	4	1	1	239	26.149	8.24	High	High	Not Found	Not Found	Not Found	Not Found	Not Found	Not Found	Not Found	High	Not Found	High		650000	410000								89000		380000	0.155	7.53635	1
FALSE	High	Master Protein	B4FRP2	Expansin OS=Zea mays OX=4577 GN=107325939 PE=2 SV=1	0	7.88602	13.806	3	7	2	1	268	28.735	9.16	Not Found	Not Found	Not Found	Not Found	Not Found	Not Found	Not Found	Not Found	High	Not Found	Not Found	High													6900000	0.995	15.333	3
[truncated: 2,220 more rows]

## Sheet: Differential abundant proteins
Accession	Description	Control1	Control2	Control3	Phop1	Phop2	Phop3	Zn1	Zn2	Zn3	PZn1	PZn2	PZn3
[truncated: 1,106 more rows]
