# Supplementary material for: Combining P and Zn fertilization to enhance yield and grain quality in maize grown on Mediterranean soils
Source: Sci Rep. 2021 Apr 1;11:7427. doi: 10.1038/s41598-021-86766-2 (PMC8016957; doi:10.1038/s41598-021-86766-2)
Supplement: Supplementary file 6 — Supplementary Information 6. [file 41598_2021_86766_MOESM6_ESM.xlsx]

## Sheet: Hoja1
Combining P and Zn fertilization to enhance yield and grain quality in maize grown on Mediterranean soils Scientific Reports Antonio Rafael Sánchez-Rodríguez1, María-Dolores Rey2, Hasna Nechate-Drif1, María Ángeles Castillejo2, Jesús V. Jorrín-Novo2, José Torrent1, María Carmen del Campillo1, Daniel Sacristán1 1 Department of Agronomy, University of Córdoba, Campus de Rabanales, Building C4, 1407…
Table S5 Gene ontology classification from the UniProt-GOA database of differentially abundant proteins altered by the presence of P and Zn in mature grains in terms of biological process, molecular function and cellular component.

## Sheet: Biological process
Biological processes	Number of proteins
translation [GO:0006412]	54
protein folding [GO:0006457]	36
protein refolding [GO:0042026]	28
intracellular protein transport [GO:0006886]	24
tricarboxylic acid cycle [GO:0006099]	23
proteasome-mediated ubiquitin-dependent protein catabolic process [GO:0043161]	22
carbohydrate metabolic process [GO:0005975]	21
cell redox homeostasis [GO:0045454]	19
response to heat [GO:0009408]	18
glycolytic process [GO:0006096]	17
chaperone cofactor-dependent protein refolding [GO:0051085]	16
ubiquitin-dependent protein catabolic process [GO:0006511]	16
cellular response to unfolded protein [GO:0034620]	14
response to unfolded protein [GO:0006986]	14
formation of cytoplasmic translation initiation complex [GO:0001732]	13
glycogen biosynthetic process [GO:0005978]	12
proteasomal protein catabolic process [GO:0010498]	11
proteasomal ubiquitin-independent protein catabolic process [GO:0010499]	11
response to hydrogen peroxide [GO:0042542]	11
response to reactive oxygen species [GO:0000302]	11
response to salt stress [GO:0009651]	11
cytoplasmic translation [GO:0002181]	10
endoplasmic reticulum to Golgi vesicle-mediated transport [GO:0006888]	10
nucleosome assembly [GO:0006334]	10
proteolysis [GO:0006508]	10
starch biosynthetic process [GO:0019252]	10
response to oxidative stress [GO:0006979]	9
ribosomal large subunit assembly [GO:0000027]	9
translational elongation [GO:0006414]	9
biosynthetic process [GO:0009058]	8
protein complex oligomerization [GO:0051259]	8
Rab protein signal transduction [GO:0032482]	8
cellular amino acid metabolic process [GO:0006520]	7
chromatin organization [GO:0006325]	7
chromatin silencing [GO:0006342]	7
gluconeogenesis [GO:0006094]	7
glucose metabolic process [GO:0006006]	7
isoleucine biosynthetic process [GO:0009097]	7
methylation [GO:0032259]	7
protein deubiquitination [GO:0016579]	7
regulation of RNA metabolic process [GO:0051252]	7
response to cadmium ion [GO:0046686]	7
valine biosynthetic process [GO:0009099]	7
glutathione metabolic process [GO:0006749]	6
Golgi organization [GO:0007030]	6
hydrogen peroxide catabolic process [GO:0042744]	6
protein catabolic process [GO:0030163]	6
protein metabolic process [GO:0019538]	6
response to water deprivation [GO:0009414]	6
ribosomal small subunit assembly [GO:0000028]	6
cellular response to oxidative stress [GO:0034599]	5
defense response [GO:0006952]	5
embryo development ending in seed dormancy [GO:0009793]	5
formation of translation preinitiation complex [GO:0001731]	5
fructose 6-phosphate metabolic process [GO:0006002]	5
glutamine metabolic process [GO:0006541]	5
isocitrate metabolic process [GO:0006102]	5
nitrogen compound metabolic process [GO:0006807]	5
nucleoside metabolic process [GO:0009116]	5
photosynthesis [GO:0015979]	5
protein import into chloroplast stroma [GO:0045037]	5
protein secretion [GO:0009306]	5
protein transport [GO:0015031]	5
response to abscisic acid [GO:0009737]	5
response to glucose [GO:0009749]	5
vesicle-mediated transport [GO:0016192]	5
abscisic acid-activated signaling pathway [GO:0009738]	4
actin filament depolymerization [GO:0030042]	4
ATP synthesis coupled proton transport [GO:0015986]	4
cellular protein modification process [GO:0006464]	4
cellular response to heat [GO:0034605]	4
chloroplast organization [GO:0009658]	4
chorismate biosynthetic process [GO:0009423]	4
'de novo' IMP biosynthetic process [GO:0006189]	4
'de novo' protein folding [GO:0006458]	4
fatty acid biosynthetic process [GO:0006633]	4
gene silencing by RNA [GO:0031047]	4
glucose catabolic process [GO:0006007]	4
GTP biosynthetic process [GO:0006183]	4
leucine biosynthetic process [GO:0009098]	4
lipid metabolic process [GO:0006629]	4
maturation of LSU-rRNA from tricistronic rRNA transcript (SSU-rRNA, 5.8S rRNA, LSU-rRNA) [GO:0000463]	4
mitochondrial ATP synthesis coupled proton transport [GO:0042776]	4
mitochondrial electron transport, NADH to ubiquinone [GO:0006120]	4
oxidation-reduction process [GO:0055114]	4
pentose-phosphate shunt [GO:0006098]	4
peptidyl-serine phosphorylation [GO:0018105]	4
protein import into mitochondrial intermembrane space [GO:0045041]	4
protein import into nucleus [GO:0006606]	4
proteolysis involved in cellular protein catabolic process [GO:0051603]	4
pyruvate metabolic process [GO:0006090]	4
regulation of protein catabolic process [GO:0042176]	4
regulation of protein serine/threonine phosphatase activity [GO:0080163]	4
response to bacterium [GO:0009617]	4
sucrose metabolic process [GO:0005985]	4
translational initiation [GO:0006413]	4
tRNA aminoacylation for protein translation [GO:0006418]	4
ubiquitin-dependent ERAD pathway [GO:0030433]	4
aromatic amino acid family biosynthetic process [GO:0009073]	3
ATP metabolic process [GO:0046034]	3
ATP synthesis coupled electron transport [GO:0042773]	3
auxin metabolic process [GO:0009850]	3
branched-chain amino acid biosynthetic process [GO:0009082]	3
carbon fixation [GO:0015977]	3
cell division [GO:0051301]	3
chromosome condensation [GO:0030261]	3
citrate metabolic process [GO:0006101]	3
'de novo' pyrimidine nucleobase biosynthetic process [GO:0006207]	3
defense response to bacterium [GO:0042742]	3
defense response to fungus [GO:0050832]	3
endoplasmic reticulum organization [GO:0007029]	3
endoplasmic reticulum unfolded protein response [GO:0030968]	3
fructose 1,6-bisphosphate metabolic process [GO:0030388]	3
galactose catabolic process [GO:0019388]	3
glutamine biosynthetic process [GO:0006542]	3
glutaminyl-tRNA aminoacylation [GO:0006425]	3
glycyl-tRNA aminoacylation [GO:0006426]	3
GMP biosynthetic process [GO:0006177]	3
intracellular signal transduction [GO:0035556]	3
L-serine biosynthetic process [GO:0006564]	3
malate metabolic process [GO:0006108]	3
maturation of LSU-rRNA [GO:0000470]	3
methionine biosynthetic process [GO:0009086]	3
mitochondrial electron transport, cytochrome c to oxygen [GO:0006123]	3
mitochondrial glycyl-tRNA aminoacylation [GO:0070150]	3
mitochondrion organization [GO:0007005]	3
negative regulation of chromatin silencing [GO:0031936]	3
negative regulation of DNA recombination [GO:0045910]	3
nucleosome positioning [GO:0016584]	3
one-carbon metabolic process [GO:0006730]	3
organelle fission [GO:0048285]	3
pentose-phosphate shunt, oxidative branch [GO:0009051]	3
peptide catabolic process [GO:0043171]	3
positive regulation of superoxide dismutase activity [GO:1901671]	3
protein insertion into mitochondrial outer membrane [GO:0045040]	3
protein N-linked glycosylation via asparagine [GO:0018279]	3
protein stabilization [GO:0050821]	3
regulation of transcription, DNA-templated [GO:0006355]	3
response to herbicide [GO:0009635]	3
ribosomal subunit export from nucleus [GO:0000054]	3
small GTPase mediated signal transduction [GO:0007264]	3
sucrose biosynthetic process [GO:0005986]	3
translation reinitiation [GO:0002188]	3
acetyl-CoA biosynthetic process [GO:0006085]	2
acetyl-CoA biosynthetic process from pyruvate [GO:0006086]	2
allantoin catabolic process [GO:0000256]	2
aromatic compound biosynthetic process [GO:0019438]	2
aspartyl-tRNA aminoacylation [GO:0006422]	2
ATP biosynthetic process [GO:0006754]	2
autophagosome assembly [GO:0000045]	2
autophagosome maturation [GO:0097352]	2
cell death [GO:0008219]	2
cellular glucose homeostasis [GO:0001678]	2
cellular protein-containing complex assembly [GO:0034622]	2
ceramide transport [GO:0035627]	2
chaperone-mediated protein folding [GO:0061077]	2
circadian rhythm [GO:0007623]	2
cold acclimation [GO:0009631]	2
COPII-coated vesicle cargo loading [GO:0090110]	2
CTP biosynthetic process [GO:0006241]	2
cytidine to uridine editing [GO:0016554]	2
cytoplasmic translational initiation [GO:0002183]	2
cytoplasmic translational termination [GO:0002184]	2
D-gluconate catabolic process [GO:0046177]	2
endocytosis [GO:0006897]	2
endoplasmic reticulum membrane fusion [GO:0016320]	2
endoplasmic reticulum membrane organization [GO:0090158]	2
endoplasmic reticulum-plasma membrane tethering [GO:0061817]	2
endosperm development [GO:0009960]	2
ER-associated misfolded protein catabolic process [GO:0071712]	2
formaldehyde catabolic process [GO:0046294]	2
fructose metabolic process [GO:0006000]	2
glyceraldehyde-3-phosphate biosynthetic process [GO:0046166]	2
glycerol catabolic process [GO:0019563]	2
glyoxylate cycle [GO:0006097]	2
inositol biosynthetic process [GO:0006021]	2
intermembrane lipid transfer [GO:0120009]	2
intra-Golgi vesicle-mediated transport [GO:0006891]	2
iron-sulfur cluster assembly [GO:0016226]	2
leaf development [GO:0048366]	2
lipid catabolic process [GO:0016042]	2
L-methionine salvage from methylthioadenosine [GO:0019509]	2
L-methionine salvage from S-adenosylmethionine [GO:0019284]	2
L-proline biosynthetic process [GO:0055129]	2
lysine biosynthetic process via diaminopimelate [GO:0009089]	2
lysyl-tRNA aminoacylation [GO:0006430]	2
macroautophagy [GO:0016236]	2
mannose metabolic process [GO:0006013]	2
membrane fusion [GO:0061025]	2
metal ion transport [GO:0030001]	2
methionyl-tRNA aminoacylation [GO:0006431]	2
mitochondrial fission [GO:0000266]	2
mitochondrial mRNA modification [GO:0080156]	2
mitotic spindle disassembly [GO:0051228]	2
mRNA processing [GO:0006397]	2
NADP metabolic process [GO:0006739]	2
negative regulation of transcription, DNA-templated [GO:0045892]	2
nuclear envelope reassembly [GO:0031468]	2
nucleocytoplasmic transport [GO:0006913]	2
nucleotide-excision repair [GO:0006289]	2
peptidyl-threonine phosphorylation [GO:0018107]	2
phosphatidylcholine metabolic process [GO:0046470]	2
phospholipid biosynthetic process [GO:0008654]	2
plant-type cell wall biogenesis [GO:0009832]	2
polyamine biosynthetic process [GO:0006596]	2
positive regulation of protein phosphorylation [GO:0001934]	2
positive regulation of transcription, DNA-templated [GO:0045893]	2
prolyl-tRNA aminoacylation [GO:0006433]	2
protein K69-linked ufmylation [GO:1990592]	2
protein neddylation [GO:0045116]	2
protein N-linked glycosylation [GO:0006487]	2
protein peptidyl-prolyl isomerization [GO:0000413]	2
protein targeting to ER [GO:0045047]	2
proton transmembrane transport [GO:1902600]	2
purine nucleobase biosynthetic process [GO:0009113]	2
purine nucleobase catabolic process [GO:0006145]	2
purine nucleotide biosynthetic process [GO:0006164]	2
purine nucleotide metabolic process [GO:0006163]	2
pyrimidine nucleotide metabolic process [GO:0006220]	2
regulation of cell cycle [GO:0051726]	2
regulation of exocytosis [GO:0017157]	2
regulation of mitochondrion organization [GO:0010821]	2
regulation of proton transport [GO:0010155]	2
regulation of root development [GO:2000280]	2
regulation of transcription by RNA polymerase II [GO:0006357]	2
regulation of translational initiation [GO:0006446]	2
removal of superoxide radicals [GO:0019430]	2
rescue of stalled ribosome [GO:0072344]	2
respiratory electron transport chain [GO:0022904]	2
response to absence of light [GO:0009646]	2
response to auxin [GO:0009733]	2
response to fungus [GO:0009620]	2
response to light stimulus [GO:0009416]	2
response to salicylic acid [GO:0009751]	2
response to salt [GO:1902074]	2
response to wounding [GO:0009611]	2
response to xenobiotic stimulus [GO:0009410]	2
retrograde protein transport, ER to cytosol [GO:0030970]	2
Rho protein signal transduction [GO:0007266]	2
riboflavin biosynthetic process [GO:0009231]	2
RNA catabolic process [GO:0006401]	2
secondary metabolic process [GO:0019748]	2
shikimate metabolic process [GO:0019632]	2
signal peptide processing [GO:0006465]	2
starch metabolic process [GO:0005982]	2
tetrahydrofolate interconversion [GO:0035999]	2
translational termination [GO:0006415]	2
tryptophan biosynthetic process [GO:0000162]	2
tyrosine catabolic process [GO:0006572]	2
UDP-L-arabinose metabolic process [GO:0033356]	2
ureide catabolic process [GO:0010136]	2
UTP biosynthetic process [GO:0006228]	2
valyl-tRNA aminoacylation [GO:0006438]	2
vesicle docking involved in exocytosis [GO:0006904]	2
10-formyltetrahydrofolate biosynthetic process [GO:0009257]	1
5-phosphoribose 1-diphosphate biosynthetic process [GO:0006015]	1
abscisic acid biosynthetic process [GO:0009688]	1
acetyl-CoA biosynthetic process from acetate [GO:0019427]	1
actin filament bundle assembly [GO:0051017]	1
adenine biosynthetic process [GO:0046084]	1
aerobic respiration [GO:0009060]	1
alanyl-tRNA aminoacylation [GO:0006419]	1
allantoin biosynthetic process [GO:0019428]	1
AMP metabolic process [GO:0046033]	1
amylopectin biosynthetic process [GO:0010021]	1
anaerobic respiration [GO:0009061]	1
anatomical structure development [GO:0048856]	1
anther dehiscence [GO:0009901]	1
arginine biosynthetic process [GO:0006526]	1
arginine biosynthetic process via ornithine [GO:0042450]	1
argininosuccinate metabolic process [GO:0000053]	1
arginyl-tRNA aminoacylation [GO:0006420]	1
asparagine biosynthetic process [GO:0006529]	1
asparaginyl-tRNA aminoacylation [GO:0006421]	1
assembly of large subunit precursor of preribosome [GO:1902626]	1
ATP-dependent chromatin remodeling [GO:0043044]	1
auxin catabolic process [GO:0009852]	1
auxin homeostasis [GO:0010252]	1
box C/D snoRNA 3'-end processing [GO:0000494]	1
box C/D snoRNP assembly [GO:0000492]	1
box H/ACA snoRNA 3'-end processing [GO:0000495]	1
brassinosteroid mediated signaling pathway [GO:0009742]	1
cap-dependent translational initiation [GO:0002191]	1
carboxylic acid metabolic process [GO:0019752]	1
catabolic process [GO:0009056]	1
cell differentiation [GO:0030154]	1
cell morphogenesis [GO:0000902]	1
cell wall macromolecule catabolic process [GO:0016998]	1
cellular aldehyde metabolic process [GO:0006081]	1
cellular amino acid biosynthetic process [GO:0008652]	1
cellular carbohydrate metabolic process [GO:0044262]	1
cellular copper ion homeostasis [GO:0006878]	1
cellular response to nitrogen levels [GO:0043562]	1
cellular response to tetrahydrofolate [GO:1904482]	1
chitin catabolic process [GO:0006032]	1
chloroplast-nucleus signaling pathway [GO:0010019]	1
chorismate metabolic process [GO:0046417]	1
chromatin remodeling [GO:0006338]	1
citrulline biosynthetic process [GO:0019240]	1
clathrin coat assembly [GO:0048268]	1
clathrin-dependent endocytosis [GO:0072583]	1
COPII-coated vesicle budding [GO:0090114]	1
cristae formation [GO:0042407]	1
cyanate metabolic process [GO:0009439]	1
cyclic nucleotide metabolic process [GO:0009187]	1
cysteine biosynthetic process from serine [GO:0006535]	1
cysteine biosynthetic process via cystathionine [GO:0019343]	1
cysteinyl-tRNA aminoacylation [GO:0006423]	1
cytidine deamination [GO:0009972]	1
cytokinin biosynthetic process [GO:0009691]	1
cytokinin metabolic process [GO:0009690]	1
cytoplasmic mRNA processing body assembly [GO:0033962]	1
cytoskeleton organization [GO:0007010]	1
D-amino acid catabolic process [GO:0019478]	1
'de novo' AMP biosynthetic process [GO:0044208]	1
'de novo' L-methionine biosynthetic process [GO:0071266]	1
de novo' UMP biosynthetic process [GO:0044205]	1
deadenylation-independent decapping of nuclear-transcribed mRNA [GO:0031087]	1
defense response to bacterium, incompatible interaction [GO:0009816]	1
detoxification of nitrogen compound [GO:0051410]	1
DNA repair [GO:0006281]	1
double-strand break repair [GO:0006302]	1
D-ribose catabolic process [GO:0019303]	1
D-xylose metabolic process [GO:0042732]	1
electron transport chain [GO:0022900]	1
endosome transport via multivesicular body sorting pathway [GO:0032509]	1
fatty acid alpha-oxidation [GO:0001561]	1
fatty acid beta-oxidation [GO:0006635]	1
fatty acid beta-oxidation using acyl-CoA dehydrogenase [GO:0033539]	1
fatty acid metabolic process [GO:0006631]	1
flower development [GO:0009908]	1
folic acid metabolic process [GO:0046655]	1
gamma-aminobutyric acid catabolic process [GO:0009450]	1
GDP-mannose biosynthetic process [GO:0009298]	1
generation of catalytic spliceosome for first transesterification step [GO:0000349]	1
glucan catabolic process [GO:0009251]	1
glucose 6-phosphate metabolic process [GO:0051156]	1
glutamate biosynthetic process [GO:0006537]	1
glutamate catabolic process [GO:0006538]	1
glutamate metabolic process [GO:0006536]	1
glutamyl-tRNA aminoacylation [GO:0006424]	1
glutathione biosynthetic process [GO:0006750]	1
glutathione catabolic process [GO:0006751]	1
glycerol ether metabolic process [GO:0006662]	1
glycerol-3-phosphate metabolic process [GO:0006072]	1
glycine biosynthetic process from serine [GO:0019264]	1
glycine decarboxylation via glycine cleavage system [GO:0019464]	1
glycine metabolic process [GO:0006544]	1
glycosaminoglycan biosynthetic process [GO:0006024]	1
Group II intron splicing [GO:0000373]	1
guanine deglycation, glyoxal removal [GO:0106046]	1
Histidine biosynthetic process [GO:0000105]	1
histidyl-tRNA aminoacylation [GO:0006427]	1
histone acetylation [GO:0016573]	1
Histone glutamine methylation [GO:1990258]	1
histone H4 acetylation [GO:0043967]	1
homogentisate catabolic process [GO:1902000]	1
hydrogen peroxide biosynthetic process [GO:0050665]	1
hydrogen sulfide metabolic process [GO:0070813]	1
IMP biosynthetic process [GO:0006188]	1
IMP metabolic process [GO:0046040]	1
IMP salvage [GO:0032264]	1
intracellular transport [GO:0046907]	1
ion transmembrane transport [GO:0034220]	1
isopentenyl diphosphate biosynthetic process [GO:0009240]	1
jasmonic acid biosynthetic process [GO:0009695]	1
lactose catabolic process [GO:0005990]	1
L-arabinose metabolic process [GO:0046373]	1
leading strand elongation [GO:0006272]	1
leucine catabolic process [GO:0006552]	1
leucyl-tRNA aminoacylation [GO:0006429]	1
lignin biosynthetic process [GO:0009809]	1
lipid storage [GO:0019915]	1
lipid transport [GO:0006869]	1
L-phenylalanine catabolic process [GO:0006559]	1
L-serine catabolic process [GO:0006565]	1
maturation of 5.8S rRNA [GO:0000460]	1
mature ribosome assembly [GO:0042256]	1
methionine metabolic process [GO:0006555]	1
microtubule cytoskeleton organization [GO:0000226]	1
microtubule-based process [GO:0007017]	1
mismatch repair [GO:0006298]	1
mitochondrial alanyl-tRNA aminoacylation [GO:0070143]	1
mitochondrial electron transport, ubiquinol to cytochrome c [GO:0006122]	1
mitochondrial pyruvate transmembrane transport [GO:0006850]	1
mitochondrial respiratory chain complex I assembly [GO:0032981]	1
mitochondrial translation [GO:0032543]	1
mitochondrion morphogenesis [GO:0070584]	1
mitotic cell cycle [GO:0000278]	1
mitotic sister chromatid cohesion [GO:0007064]	1
molybdenum incorporation into molybdenum-molybdopterin complex [GO:0018315]	1
molybdopterin cofactor biosynthetic process [GO:0032324]	1
Mo-molybdopterin cofactor biosynthetic process [GO:0006777]	1
mRNA pseudouridine synthesis [GO:1990481]	1
mRNA splicing, via spliceosome [GO:0000398]	1
negative regulation of chlorophyll biosynthetic process [GO:1902325]	1
negative regulation of endopeptidase activity [GO:0010951]	1
negative regulation of MAP kinase activity [GO:0043407]	1
negative regulation of protein serine/threonine kinase activity [GO:0071901]	1
negative regulation of translation [GO:0017148]	1
nitric oxide homeostasis [GO:0033484]	1
NLS-bearing protein import into nucleus [GO:0006607]	1
N-terminal peptidyl-glutamic acid acetylation [GO:0018002]	1
N-terminal peptidyl-glycine N-myristoylation [GO:0018008]	1
N-terminal peptidyl-serine acetylation [GO:0017198]	1
nucleoside phosphate metabolic process [GO:0006753]	1
nucleotide biosynthetic process [GO:0009165]	1
nucleotide-sugar biosynthetic process [GO:0009226]	1
oxalate catabolic process [GO:0033611]	1
peptide metabolic process [GO:0006518]	1
phenylalanyl-tRNA aminoacylation [GO:0006432]	1
phosphate-containing compound metabolic process [GO:0006796]	1
phosphorylation [GO:0016310]	1
plasmodesmata-mediated intercellular transport [GO:0010497]	1
poly(A)+ mRNA export from nucleus [GO:0016973]	1
polyamine catabolic process [GO:0006598]	1
positive regulation of actin filament depolymerization [GO:0030836]	1
positive regulation of GTPase activity [GO:0043547]	1
positive regulation of mRNA splicing, via spliceosome [GO:0048026]	1
positive regulation of seed germination [GO:0010030]	1
positive regulation of translational elongation [GO:0045901]	1
positive regulation of translational fidelity [GO:0045903]	1
positive regulation of translational termination [GO:0045905]	1
postreplication repair [GO:0006301]	1
posttranslational protein targeting to endoplasmic reticulum membrane [GO:0006620]	1
proline biosynthetic process [GO:0006561]	1
proteasome assembly [GO:0043248]	1
protein autophosphorylation [GO:0046777]	1
protein deglycation, glyoxal removal [GO:0036529]	1
protein dephosphorylation [GO:0006470]	1
protein glutathionylation [GO:0010731]	1
protein homotrimerization [GO:0070207]	1
protein import into mitochondrial matrix [GO:0030150]	1
protein insertion into ER membrane [GO:0045048]	1
protein K63-linked ubiquitination [GO:0070534]	1
protein localization to endoplasmic reticulum exit site [GO:0070973]	1
protein localization to nuclear inner membrane [GO:0036228]	1
protein modification by small protein conjugation [GO:0032446]	1
protein nitrosylation [GO:0017014]	1
protein phosphorylation [GO:0006468]	1
protein poly-ADP-ribosylation [GO:0070212]	1
protein polyubiquitination [GO:0000209]	1
protein processing involved in protein targeting to mitochondrion [GO:0006627]	1
protein retention in Golgi apparatus [GO:0045053]	1
protein targeting to chloroplast [GO:0045036]	1
protein targeting to vacuole [GO:0006623]	1
protein tetramerization [GO:0051262]	1
proton export across plasma membrane [GO:0120029]	1
purine nucleobase metabolic process [GO:0006144]	1
purine ribonucleoside salvage [GO:0006166]	1
pyridoxal phosphate biosynthetic process [GO:0042823]	1
pyridoxine biosynthetic process [GO:0008615]	1
pyrimidine nucleobase biosynthetic process [GO:0019856]	1
pyrimidine nucleotide biosynthetic process [GO:0006221]	1
receptor-mediated endocytosis [GO:0006898]	1
red or far-red light signaling pathway [GO:0010017]	1
regulation of abscisic acid biosynthetic process [GO:0010115]	1
regulation of cell growth by extracellular stimulus [GO:0001560]	1
regulation of cellular response to heat [GO:1900034]	1
regulation of COPII vesicle coating [GO:0003400]	1
regulation of DNA replication [GO:0006275]	1
regulation of gene expression [GO:0010468]	1
regulation of intracellular pH [GO:0051453]	1
regulation of proteasomal ubiquitin-dependent protein catabolic process [GO:0032434]	1
regulation of protein stability [GO:0031647]	1
regulation of reactive oxygen species metabolic process [GO:2000377]	1
regulation of shoot system development [GO:0048831]	1
regulation of starch biosynthetic process [GO:0010581]	1
response to carbon dioxide [GO:0010037]	1
response to cold [GO:0009409]	1
response to copper ion [GO:0046688]	1
response to cytokinin [GO:0009735]	1
response to desiccation [GO:0009269]	1
response to endoplasmic reticulum stress [GO:0034976]	1
response to freezing [GO:0050826]	1
response to fructose [GO:0009750]	1
response to high light intensity [GO:0009644]	1
response to jasmonic acid [GO:0009753]	1
response to karrikin [GO:0080167]	1
response to symbiotic fungus [GO:0009610]	1
retrograde transport, endosome to Golgi [GO:0042147]	1
retrograde vesicle-mediated transport, Golgi to endoplasmic reticulum [GO:0006890]	1
ribose phosphate metabolic process [GO:0019693]	1
ribosome biogenesis [GO:0042254]	1
RNA export from nucleus [GO:0006405]	1
root hair elongation [GO:0048767]	1
rRNA methylation [GO:0031167]	1
rRNA pseudouridine synthesis [GO:0031118]	1
S-adenosylmethionine biosynthetic process [GO:0006556]	1
S-adenosylmethionine cycle [GO:0033353]	1
seed coat development [GO:0010214]	1
seed maturation [GO:0010431]	1
seed oilbody biogenesis [GO:0010344]	1
snoRNA guided rRNA pseudouridine synthesis [GO:0000454]	1
snRNA pseudouridine synthesis [GO:0031120]	1
spliceosomal complex assembly [GO:0000245]	1
spliceosomal snRNP assembly [GO:0000387]	1
SREBP signaling pathway [GO:0032933]	1
SRP-dependent cotranslational protein targeting to membrane [GO:0006614]	1
SRP-dependent cotranslational protein targeting to membrane, signal sequence recognition [GO:0006617]	1
SRP-dependent cotranslational protein targeting to membrane, translocation [GO:0006616]	1
sterol metabolic process [GO:0016125]	1
stress granule assembly [GO:0034063]	1
sucrose catabolic process [GO:0005987]	1
tetrahydrofolate metabolic process [GO:0046653]	1
thiamine biosynthetic process [GO:0009228]	1
thiazole biosynthetic process [GO:0052837]	1
threonine metabolic process [GO:0006566]	1
threonyl-tRNA aminoacylation [GO:0006435]	1
thylakoid membrane organization [GO:0010027]	1
thymine catabolic process [GO:0006210]	1
transcription, DNA-templated [GO:0006351]	1
transcription-dependent tethering of RNA polymerase II gene DNA at nuclear periphery [GO:0000972]	1
translational frameshifting [GO:0006452]	1
translesion synthesis [GO:0019985]	1
transsulfuration [GO:0019346]	1
tRNA modification [GO:0006400]	1
ubiquinone-6 biosynthetic process [GO:1901006]	1
UMP biosynthetic process [GO:0006222]	1
uracil catabolic process [GO:0006212]	1
urea cycle [GO:0000050]	1
xylan catabolic process [GO:0045493]	1
xylulose metabolic process [GO:0005997]	1

## Sheet: Molecular function
Molecular function	Number of proteins
ATP binding [GO:0005524]	162
RNA binding [GO:0003723]	67
structural constituent of ribosome [GO:0003735]	64
metal ion binding [GO:0046872]	58
unfolded protein binding [GO:0051082]	57
GTP binding [GO:0005525]	41
GTPase activity [GO:0003924]	33
translation initiation factor activity [GO:0003743]	32
magnesium ion binding [GO:0000287]	26
ATPase activity [GO:0016887]	25
hydrolase activity [GO:0016787]	23
DNA binding [GO:0003677]	22
zinc ion binding [GO:0008270]	21
translation elongation factor activity [GO:0003746]	20
threonine-type endopeptidase activity [GO:0004298]	18
electron transfer activity [GO:0009055]	17
protein heterodimerization activity [GO:0046982]	17
heat shock protein binding [GO:0031072]	16
mRNA binding [GO:0003729]	16
pyridoxal phosphate binding [GO:0030170]	16
catalase activity [GO:0004096]	15
NAD binding [GO:0051287]	15
ATPase activity, coupled [GO:0042623]	14
carbohydrate binding [GO:0030246]	14
heme binding [GO:0020037]	14
misfolded protein binding [GO:0051787]	14
protein folding chaperone [GO:0044183]	14
oxidoreductase activity [GO:0016491]	13
4 iron, 4 sulfur cluster binding [GO:0051539]	12
calcium ion binding [GO:0005509]	11
endopeptidase activity [GO:0004175]	11
kinase activity [GO:0016301]	11
nucleic acid binding [GO:0003676]	11
flavin adenine dinucleotide binding [GO:0050660]	10
NADP binding [GO:0050661]	10
nutrient reservoir activity [GO:0045735]	10
peptidyl-prolyl cis-trans isomerase activity [GO:0003755]	10
protein self-association [GO:0043621]	9
manganese ion binding [GO:0030145]	8
ribosome binding [GO:0043022]	8
RNA helicase activity [GO:0003724]	8
structural molecule activity [GO:0005198]	8
transferase activity [GO:0016740]	8
iron ion binding [GO:0005506]	7
isomerase activity [GO:0016853]	7
thiamine pyrophosphate binding [GO:0030976]	7
6-phosphofructokinase activity [GO:0003872]	6
glucose-1-phosphate adenylyltransferase activity [GO:0008878]	6
metallopeptidase activity [GO:0008237]	6
NADH dehydrogenase (ubiquinone) activity [GO:0008137]	6
peroxidase activity [GO:0004601]	6
proton-transporting ATP synthase activity, rotational mechanism [GO:0046933]	6
rRNA binding [GO:0019843]	6
acetolactate synthase activity [GO:0003984]	5
aminopeptidase activity [GO:0004177]	5
aspartic-type endopeptidase activity [GO:0004190]	5
chaperone binding [GO:0051087]	5
copper ion binding [GO:0005507]	5
cyclosporin A binding [GO:0016018]	5
diphosphate-fructose-6-phosphate 1-phosphotransferase activity [GO:0047334]	5
Hsp90 protein binding [GO:0051879]	5
hydrolase activity, hydrolyzing O-glycosyl compounds [GO:0004553]	5
ligase activity [GO:0016874]	5
nucleotide binding [GO:0000166]	5
oxidoreductase activity, acting on the aldehyde or oxo group of donors, NAD or NADP as acceptor [GO:0016620]	5
phosphopyruvate hydratase activity [GO:0004634]	5
transaminase activity [GO:0008483]	5
ubiquitin binding [GO:0043130]	5
abscisic acid binding [GO:0010427]	4
actin binding [GO:0003779]	4
amino acid binding [GO:0016597]	4
aminoacyl-tRNA editing activity [GO:0002161]	4
double-stranded DNA binding [GO:0003690]	4
enzyme regulator activity [GO:0030234]	4
FMN binding [GO:0010181]	4
lipid binding [GO:0008289]	4
metalloaminopeptidase activity [GO:0070006]	4
nuclear import signal receptor activity [GO:0061608]	4
peptidase activity [GO:0008233]	4
phosphofructokinase activity [GO:0008443]	4
polyubiquitin modification-dependent protein binding [GO:0031593]	4
protein disulfide oxidoreductase activity [GO:0015035]	4
protein domain specific binding [GO:0019904]	4
protein phosphatase inhibitor activity [GO:0004864]	4
serine-type carboxypeptidase activity [GO:0004185]	4
signaling receptor activity [GO:0038023]	4
sucrose synthase activity [GO:0016157]	4
thiol-dependent ubiquitin-specific protease activity [GO:0004843]	4
thiol-dependent ubiquitinyl hydrolase activity [GO:0036459]	4
translation initiation factor binding [GO:0031369]	4
tRNA binding [GO:0000049]	4
ubiquitin conjugating enzyme activity [GO:0061631]	4
UDP-glycosyltransferase activity [GO:0008194]	4
1,4-alpha-glucan branching enzyme activity [GO:0003844]	3
2-isopropylmalate synthase activity [GO:0003852]	3
5-methyltetrahydropteroyltriglutamate-homocysteine S-methyltransferase activity [GO:0003871]	3
7S RNA binding [GO:0008312]	3
acetolactate synthase regulator activity [GO:1990610]	3
aconitate hydratase activity [GO:0003994]	3
cation binding [GO:0043169]	3
chitinase activity [GO:0004568]	3
citrate (Si)-synthase activity [GO:0004108]	3
cytochrome-c oxidase activity [GO:0004129]	3
FAD binding [GO:0071949]	3
fructokinase activity [GO:0008865]	3
fructose-bisphosphate aldolase activity [GO:0004332]	3
glutamate-ammonia ligase activity [GO:0004356]	3
glutamine-tRNA ligase activity [GO:0004819]	3
glutathione transferase activity [GO:0004364]	3
glycine-tRNA ligase activity [GO:0004820]	3
glycogen (starch) synthase activity [GO:0004373]	3
GTPase activator activity [GO:0005096]	3
guanyl-nucleotide exchange factor activity [GO:0005085]	3
IAA-Ala conjugate hydrolase activity [GO:0010179]	3
iron-sulfur cluster binding [GO:0051536]	3
isocitrate dehydrogenase (NAD+) activity [GO:0004449]	3
microtubule binding [GO:0008017]	3
N-acyltransferase activity [GO:0016410]	3
nucleosomal DNA binding [GO:0031492]	3
phosphoenolpyruvate carboxylase activity [GO:0008964]	3
phosphoglucomutase activity [GO:0004614]	3
phosphoglycerate mutase activity [GO:0004619]	3
potassium ion binding [GO:0030955]	3
protein serine/threonine phosphatase activity [GO:0004722]	3
proton-transporting ATPase activity, rotational mechanism [GO:0046961]	3
pyruvate kinase activity [GO:0004743]	3
Rab GDP-dissociation inhibitor activity [GO:0005093]	3
serine-type endopeptidase inhibitor activity [GO:0004867]	3
serine-type peptidase activity [GO:0008236]	3
snoRNA binding [GO:0030515]	3
thioredoxin-disulfide reductase activity [GO:0004791]	3
transferase activity, transferring acyl groups [GO:0016746]	3
transferase activity, transferring acyl groups other than amino-acyl groups [GO:0016747]	3
transition metal ion binding [GO:0046914]	3
ubiquitin-like modifier activating enzyme activity [GO:0008641]	3
water channel activity [GO:0015250]	3
2 iron, 2 sulfur cluster binding [GO:0051537]	2
2,3-bisphosphoglycerate-independent phosphoglycerate mutase activity [GO:0046537]	2
3-dehydroquinate dehydratase activity [GO:0003855]	2
3-hydroxyisobutyryl-CoA hydrolase activity [GO:0003860]	2
5S rRNA binding [GO:0008097]	2
6,7-dimethyl-8-ribityllumazine synthase activity [GO:0000906]	2
actin filament binding [GO:0051015]	2
aspartate-tRNA ligase activity [GO:0004815]	2
ATP citrate synthase activity [GO:0003878]	2
beta-galactosidase activity [GO:0004565]	2
carbon-sulfur lyase activity [GO:0016846]	2
carboxy-lyase activity [GO:0016831]	2
ceramide 1-phosphate binding [GO:1902387]	2
ceramide 1-phosphate transfer activity [GO:1902388]	2
channel activity [GO:0015267]	2
chromatin binding [GO:0003682]	2
chromatin DNA binding [GO:0031490]	2
citrate dehydratase activity [GO:0047780]	2
clathrin light chain binding [GO:0032051]	2
coenzyme binding [GO:0050662]	2
cofactor binding [GO:0048037]	2
cysteine-type endopeptidase activity [GO:0004197]	2
cysteine-type endopeptidase inhibitor activity [GO:0004869]	2
damaged DNA binding [GO:0003684]	2
diaminopimelate epimerase activity [GO:0008837]	2
dihydrolipoyl dehydrogenase activity [GO:0004148]	2
dioxygenase activity [GO:0051213]	2
dipeptidyl-peptidase activity [GO:0008239]	2
enzyme binding [GO:0019899]	2
glucokinase activity [GO:0004340]	2
glucose binding [GO:0005536]	2
glucose-6-phosphate dehydrogenase activity [GO:0004345]	2
glucose-6-phosphate isomerase activity [GO:0004347]	2
glutathione peroxidase activity [GO:0004602]	2
glutathione-disulfide reductase activity [GO:0004362]	2
glycogen phosphorylase activity [GO:0008184]	2
IMP dehydrogenase activity [GO:0003938]	2
inositol-3-phosphate synthase activity [GO:0004512]	2
isocitrate dehydrogenase (NADP+) activity [GO:0004450]	2
ketol-acid reductoisomerase activity [GO:0004455]	2
L-alanine:2-oxoglutarate aminotransferase activity [GO:0004021]	2
large ribosomal subunit rRNA binding [GO:0070180]	2
linear malto-oligosaccharide phosphorylase activity [GO:0102250]	2
L-malate dehydrogenase activity [GO:0030060]	2
lysine-tRNA ligase activity [GO:0004824]	2
magnesium-dependent protein serine/threonine phosphatase activity [GO:0004724]	2
malate synthase activity [GO:0004474]	2
mannokinase activity [GO:0019158]	2
metalloendopeptidase activity [GO:0004222]	2
metalloexopeptidase activity [GO:0008235]	2
methionine-tRNA ligase activity [GO:0004825]	2
methylenetetrahydrofolate dehydrogenase (NADP+) activity [GO:0004488]	2
methyltransferase activity [GO:0008168]	2
molybdopterin adenylyltransferase activity [GO:0061598]	2
monooxygenase activity [GO:0004497]	2
mRNA 3'-UTR binding [GO:0003730]	2
N-acylphosphatidylethanolamine-specific phospholipase D activity [GO:0070290]	2
NAD(P)H dehydrogenase (quinone) activity [GO:0003955]	2
nuclease activity [GO:0004518]	2
nucleoside diphosphate kinase activity [GO:0004550]	2
O-methyltransferase activity [GO:0008171]	2
orotate phosphoribosyltransferase activity [GO:0004588]	2
orotidine-5'-phosphate decarboxylase activity [GO:0004590]	2
oxidoreductase activity, acting on NAD(P)H [GO:0016651]	2
oxidoreductase activity, acting on paired donors, with incorporation or reduction of molecular oxygen [GO:0016705]	2
oxidoreductase activity, acting on the CH-OH group of donors, NAD or NADP as acceptor [GO:0016616]	2
oxoglutarate dehydrogenase (succinyl-transferring) activity [GO:0004591]	2
oxoglutarate:malate antiporter activity [GO:0015367]	2
peptide binding [GO:0042277]	2
phosphoenolpyruvate carboxykinase (ATP) activity [GO:0004612]	2
phosphogluconate dehydrogenase (decarboxylating) activity [GO:0004616]	2
phosphoglycerate dehydrogenase activity [GO:0004617]	2
phospholipase D activity [GO:0004630]	2
phosphoprotein phosphatase activity [GO:0004721]	2
poly(A) binding [GO:0008143]	2
poly(U) RNA binding [GO:0008266]	2
proline-tRNA ligase activity [GO:0004827]	2
proteasome binding [GO:0070628]	2
protein dimerization activity [GO:0046983]	2
protein disulfide isomerase activity [GO:0003756]	2
protein homodimerization activity [GO:0042803]	2
protein kinase C binding [GO:0005080]	2
proton-exporting ATPase activity, phosphorylative mechanism [GO:0008553]	2
purine-rich negative regulatory element binding [GO:0032422]	2
pyruvate dehydrogenase (acetyl-transferring) activity [GO:0004739]	2
pyruvate, phosphate dikinase activity [GO:0050242]	2
quercetin 3-O-glucosyltransferase activity [GO:0080043]	2
quercetin 7-O-glucosyltransferase activity [GO:0080044]	2
ribosomal large subunit binding [GO:0043023]	2
ribosomal small subunit binding [GO:0043024]	2
RNA 7-methylguanosine cap binding [GO:0000340]	2
RNA polymerase II regulatory region sequence-specific DNA binding [GO:0000977]	2
S-(hydroxymethyl)glutathione dehydrogenase activity [GO:0051903]	2
sarcosine oxidase activity [GO:0008115]	2
SHG alpha-glucan phosphorylase activity [GO:0102499]	2
shikimate 3-dehydrogenase (NADP+) activity [GO:0004764]	2
spermidine synthase activity [GO:0004766]	2
starch binding [GO:2001070]	2
succinate-CoA ligase (ADP-forming) activity [GO:0004775]	2
succinate-semialdehyde dehydrogenase (NAD+) activity [GO:0004777]	2
succinate-semialdehyde dehydrogenase [NAD(P)+] activity [GO:0009013]	2
sucrose-phosphate phosphatase activity [GO:0050307]	2
superoxide dismutase activity [GO:0004784]	2
thioredoxin peroxidase activity [GO:0008379]	2
transcription coactivator activity [GO:0003713]	2
transferase activity, transferring hexosyl groups [GO:0016758]	2
triose-phosphate isomerase activity [GO:0004807]	2
tryptophan synthase activity [GO:0004834]	2
ubiquitin protein ligase binding [GO:0031625]	2
UDP-arabinopyranose mutase activity [GO:0052691]	2
valine-tRNA ligase activity [GO:0004832]	2
2',3'-cyclic-nucleotide 3'-phosphodiesterase activity [GO:0004113]	1
2,3-diketo-5-methylthiopentyl-1-phosphate enolase activity [GO:0043715]	1
2-hydroxy-3-keto-5-methylthiopentenyl-1-phosphate phosphatase activity [GO:0043716]	1
2-oxo-4-hydroxy-4-carboxy-5-ureidoimidazoline decarboxylase activity [GO:0051997]	1
3 iron, 4 sulfur cluster binding [GO:0051538]	1
3-deoxy-8-phosphooctulonate synthase activity [GO:0008676]	1
3-hydroxyacyl-CoA dehydrogenase activity [GO:0003857]	1
3-isopropylmalate dehydratase activity [GO:0003861]	1
3-isopropylmalate dehydrogenase activity [GO:0003862]	1
3-oxoacyl-[acyl-carrier-protein] reductase (NADPH) activity [GO:0004316]	1
3-oxo-glutaryl-[acp] methyl ester reductase activity [GO:0102131]	1
3-oxo-pimeloyl-[acp] methyl ester reductase activity [GO:0102132]	1
3-phosphoshikimate 1-carboxyvinyltransferase activity [GO:0003866]	1
4-alpha-glucanotransferase activity [GO:0004134]	1
4-hydroxy-4-methyl-2-oxoglutarate aldolase activity [GO:0047443]	1
4-hydroxyphenylpyruvate dioxygenase activity [GO:0003868]	1
5'-3' DNA helicase activity [GO:0043139]	1
5-oxoprolinase (ATP-hydrolyzing) activity [GO:0017168]	1
6-phosphogluconolactonase activity [GO:0017057]	1
acetate-CoA ligase activity [GO:0003987]	1
acetylpyruvate hydrolase activity [GO:0018773]	1
acid phosphatase activity [GO:0003993]	1
acireductone synthase activity [GO:0043874]	1
acyl carrier activity [GO:0000036]	1
acyl-[acyl-carrier-protein] hydrolase activity [GO:0016297]	1
acyl-CoA hydrolase activity [GO:0047617]	1
adenosine kinase activity [GO:0004001]	1
adenosylhomocysteinase activity [GO:0004013]	1
adenyl-nucleotide exchange factor activity [GO:0000774]	1
adenylosuccinate synthase activity [GO:0004019]	1
ADP binding [GO:0043531]	1
ADP-glucose pyrophosphohydrolase activity [GO:0080042]	1
ADP-ribose pyrophosphohydrolase activity [GO:0080041]	1
alanine-tRNA ligase activity [GO:0004813]	1
alcohol dehydrogenase activity, zinc-dependent [GO:0004024]	1
allene-oxide cyclase activity [GO:0046423]	1
alpha-amylase inhibitor activity [GO:0015066]	1
alpha-L-arabinofuranosidase activity [GO:0046556]	1
alpha-mannosidase activity [GO:0004559]	1
amidase activity [GO:0004040]	1
amidophosphoribosyltransferase activity [GO:0004044]	1
amine-lyase activity [GO:0016843]	1
amino acid transmembrane transporter activity [GO:0015171]	1
aminoacylase activity [GO:0004046]	1
aminomethyltransferase activity [GO:0004047]	1
AMP binding [GO:0016208]	1
AMP deaminase activity [GO:0003876]	1
arginine-tRNA ligase activity [GO:0004814]	1
argininosuccinate synthase activity [GO:0004055]	1
asparagine synthase (glutamine-hydrolyzing) activity [GO:0004066]	1
asparagine-tRNA ligase activity [GO:0004816]	1
aspartate carbamoyltransferase activity [GO:0004070]	1
ATPase activator activity [GO:0001671]	1
ATPase binding [GO:0051117]	1
ATPase-coupled transmembrane transporter activity [GO:0042626]	1
AU-rich element binding [GO:0017091]	1
auxin binding [GO:0010011]	1
beta-glucosidase activity [GO:0008422]	1
box H/ACA snoRNA binding [GO:0034513]	1
calcium-dependent protein serine/threonine kinase activity [GO:0009931]	1
calmodulin binding [GO:0005516]	1
carbohydrate kinase activity [GO:0019200]	1
carbon-carbon lyase activity [GO:0016830]	1
carboxylic ester hydrolase activity [GO:0052689]	1
carboxypeptidase activity [GO:0004180]	1
chitin binding [GO:0008061]	1
chloroplast targeting sequence binding [GO:0030941]	1
cholesterol binding [GO:0015485]	1
chorismate mutase activity [GO:0004106]	1
chorismate synthase activity [GO:0004107]	1
clathrin heavy chain binding [GO:0032050]	1
cobalt ion binding [GO:0050897]	1
cyanate hydratase activity [GO:0008824]	1
cystathionine beta-lyase activity [GO:0004121]	1
cystathionine gamma-lyase activity [GO:0004123]	1
cysteine synthase activity [GO:0004124]	1
cysteine-tRNA ligase activity [GO:0004817]	1
cytidine deaminase activity [GO:0004126]	1
cytochrome-b5 reductase activity, acting on NAD(P)H [GO:0004128]	1
cytokinin dehydrogenase activity [GO:0019139]	1
D-aminoacyl-tRNA deacylase activity [GO:0051499]	1
delta3,5-delta2,4-dienoyl-CoA isomerase activity [GO:0051750]	1
dihydrolipoyllysine-residue acetyltransferase activity [GO:0004742]	1
dihydrolipoyllysine-residue succinyltransferase activity [GO:0004149]	1
dihydroorotase activity [GO:0004151]	1
dihydropyrimidine dehydrogenase (NADP+) activity [GO:0017113]	1
dihydroxy-acid dehydratase activity [GO:0004160]	1
DNA helicase activity [GO:0003678]	1
DNA polymerase processivity factor activity [GO:0030337]	1
DNA-binding transcription repressor activity, RNA polymerase II-specific [GO:0001227]	1
DNA-directed 5'-3' RNA polymerase activity [GO:0003899]	1
dolichyl-diphosphooligosaccharide-protein glycotransferase activity [GO:0004579]	1
electron-transferring-flavoprotein dehydrogenase activity [GO:0004174]	1
endopeptidase inhibitor activity [GO:0004866]	1
endoplasmic reticulum signal peptide binding [GO:0030942]	1
enoyl-[acyl-carrier-protein] reductase (NADH) activity [GO:0004318]	1
formate-tetrahydrofolate ligase activity [GO:0004329]	1
fructose 1,6-bisphosphate 1-phosphatase activity [GO:0042132]	1
fumarylacetoacetase activity [GO:0004334]	1
GDP-mannose 3,5-epimerase activity [GO:0047918]	1
glucose-6-phosphate 1-epimerase activity [GO:0047938]	1
glutamate 5-kinase activity [GO:0004349]	1
glutamate decarboxylase activity [GO:0004351]	1
glutamate dehydrogenase (NAD+) activity [GO:0004352]	1
glutamate synthase (NADH) activity [GO:0016040]	1
glutamate synthase activity [GO:0015930]	1
glutamate-5-semialdehyde dehydrogenase activity [GO:0004350]	1
glutamate-cysteine ligase activity [GO:0004357]	1
glutamate-tRNA ligase activity [GO:0004818]	1
glutaminase activity [GO:0004359]	1
glutathione binding [GO:0043295]	1
glutathione dehydrogenase (ascorbate) activity [GO:0045174]	1
glycine hydroxymethyltransferase activity [GO:0004372]	1
glycopeptide alpha-N-acetylgalactosaminidase activity [GO:0033926]	1
glycylpeptide N-tetradecanoyltransferase activity [GO:0004379]	1
glyoxylate reductase (NADP) activity [GO:0030267]	1
GMP synthase (glutamine-hydrolyzing) activity [GO:0003922]	1
GMP synthase activity [GO:0003921]	1
GTPase binding [GO:0051020]	1
helicase activity [GO:0004386]	1
histidine-tRNA ligase activity [GO:0004821]	1
histone-glutamine methyltransferase activity [GO:1990259]	1
homoserine kinase activity [GO:0004413]	1
hydrolase activity, acting on carbon-nitrogen (but not peptide) bonds, in linear amides [GO:0016811]	1
hydrolase activity, acting on carbon-nitrogen (but not peptide) bonds, in linear amidines [GO:0016813]	1
hydrolase activity, acting on ester bonds [GO:0016788]	1
hydrolase activity, hydrolyzing N-glycosyl compounds [GO:0016799]	1
hydro-lyase activity [GO:0016836]	1
hydroxyisourate hydrolase activity [GO:0033971]	1
hydroxypyruvate reductase activity [GO:0016618]	1
identical protein binding [GO:0042802]	1
IgE binding [GO:0019863]	1
imidazoleglycerol-phosphate synthase activity [GO:0000107]	1
IMP cyclohydrolase activity [GO:0003937]	1
indole-3-acetaldehyde oxidase activity [GO:0050302]	1
indole-3-glycerol-phosphate synthase activity [GO:0004425]	1
inorganic diphosphatase activity [GO:0004427]	1
inositol phosphate phosphatase activity [GO:0052745]	1
isocitrate lyase activity [GO:0004451]	1
isopentenyl-diphosphate delta-isomerase activity [GO:0004452]	1
ketoreductase activity [GO:0045703]	1
lactaldehyde dehydrogenase activity [GO:0008911]	1
L-ascorbate peroxidase activity [GO:0016688]	1
L-aspartate:2-oxoglutarate aminotransferase activity [GO:0004069]	1
leucine-tRNA ligase activity [GO:0004823]	1
L-methionine-(S)-S-oxide reductase activity [GO:0036456]	1
lyase activity [GO:0016829]	1
malate dehydrogenase (decarboxylating) (NAD+) activity [GO:0004471]	1
malate dehydrogenase (decarboxylating) (NADP+) activity [GO:0004473]	1
malic enzyme activity [GO:0004470]	1
MAP kinase phosphatase activity [GO:0033549]	1
methenyltetrahydrofolate cyclohydrolase activity [GO:0004477]	1
methionine adenosyltransferase activity [GO:0004478]	1
methylenetetrahydrofolate reductase (NAD(P)H) activity [GO:0004489]	1
methylthioribulose 1-phosphate dehydratase activity [GO:0046570]	1
monosaccharide binding [GO:0048029]	1
mRNA cap binding [GO:0098808]	1
N-acetyltransferase activity [GO:0008080]	1
NAD+ ADP-ribosyltransferase activity [GO:0003950]	1
NADH dehydrogenase activity [GO:0003954]	1
NADPH:quinone reductase activity [GO:0003960]	1
NEDD8 activating enzyme activity [GO:0019781]	1
NEDD8 transferase activity [GO:0019788]	1
nitrilase activity [GO:0000257]	1
nitrile hydratase activity [GO:0018822]	1
nitronate monooxygenase activity [GO:0018580]	1
nuclear localization sequence binding [GO:0008139]	1
nucleotidyltransferase activity [GO:0016779]	1
O-phospho-L-serine:2-oxoglutarate aminotransferase activity [GO:0004648]	1
ornithine carbamoyltransferase activity [GO:0004585]	1
oxalate-CoA ligase activity [GO:0050203]	1
oxaloacetate decarboxylase activity [GO:0008948]	1
oxidoreductase activity, acting on a sulfur group of donors, NAD(P) as acceptor [GO:0016668]	1
oxidoreductase activity, acting on single donors with incorporation of molecular oxygen, incorporation of two atoms of oxygen [GO:0016702]	1
oxidoreductase activity, oxidizing metal ions with flavin as acceptor [GO:0043783]	1
oxo-acid-lyase activity [GO:0016833]	1
pectinesterase inhibitor activity [GO:0046910]	1
peptide-glutamate-N-acetyltransferase activity [GO:1990190]	1
peptide-methionine (S)-S-oxide reductase activity [GO:0008113]	1
peptide-serine-N-acetyltransferase activity [GO:1990189]	1
phenylalanine-tRNA ligase activity [GO:0004826]	1
phosphatidylinositol phospholipase C activity [GO:0004435]	1
phosphomannomutase activity [GO:0004615]	1
phosphoribosylamine-glycine ligase activity [GO:0004637]	1
phosphoribosylaminoimidazolecarboxamide formyltransferase activity [GO:0004643]	1
phosphoribosylaminoimidazolesuccinocarboxamide synthase activity [GO:0004639]	1
phosphoribosylanthranilate isomerase activity [GO:0004640]	1
phosphoribosylformylglycinamidine cyclo-ligase activity [GO:0004641]	1
phosphotransferase activity, alcohol group as acceptor [GO:0016773]	1
P-P-bond-hydrolysis-driven protein transmembrane transporter activity [GO:0015450]	1
proteasome-activating ATPase activity [GO:0036402]	1
protein ADP-ribosylase activity [GO:1990404]	1
protein deglycase activity [GO:0036524]	1
protein kinase activator activity [GO:0030295]	1
protein kinase activity [GO:0004672]	1
protein phosphatase regulator activity [GO:0019888]	1
protein tyrosine phosphatase activity [GO:0004725]	1
protein tyrosine/serine/threonine phosphatase activity [GO:0008138]	1
protein-containing complex binding [GO:0044877]	1
protein-L-isoaspartate (D-aspartate) O-methyltransferase activity [GO:0004719]	1
pseudouridine synthase activity [GO:0009982]	1
pullulanase activity [GO:0051060]	1
pyrophosphatase activity [GO:0016462]	1
pyrroline-5-carboxylate reductase activity [GO:0004735]	1
quinone binding [GO:0048038]	1
Rab GTPase binding [GO:0017137]	1
Ran GTPase binding [GO:0008536]	1
ribokinase activity [GO:0004747]	1
ribonuclease activity [GO:0004540]	1
ribonuclease inhibitor activity [GO:0008428]	1
ribonucleoprotein complex binding [GO:0043021]	1
ribonucleoside binding [GO:0032549]	1
ribose phosphate diphosphokinase activity [GO:0004749]	1
RNA-dependent ATPase activity [GO:0008186]	1
rRNA methyltransferase activity [GO:0008649]	1
rRNA N-glycosylase activity [GO:0030598]	1
S100 protein binding [GO:0044548]	1
S-adenosylmethionine-dependent methyltransferase activity [GO:0008757]	1
Sar guanyl-nucleotide exchange factor activity [GO:0005090]	1
sedoheptulose-7-phosphate:D-glyceraldehyde-3-phosphate glyceronetransferase activity [GO:0004801]	1
selenium binding [GO:0008430]	1
sequence-specific mRNA binding [GO:1990825]	1
serine binding [GO:0070905]	1
S-formylglutathione hydrolase activity [GO:0018738]	1
small ribosomal subunit rRNA binding [GO:0070181]	1
S-methyl-5-thioribose-1-phosphate isomerase activity [GO:0046523]	1
sn-glycerol-3-phosphate:ubiquinone-8 oxidoreductase activity [GO:0052591]	1
starch synthase activity [GO:0009011]	1
sterol binding [GO:0032934]	1
sterol transporter activity [GO:0015248]	1
structural constituent of cytoskeleton [GO:0005200]	1
structural constituent of nuclear pore [GO:0017056]	1
succinate dehydrogenase (ubiquinone) activity [GO:0008177]	1
sucrose alpha-glucosidase activity [GO:0004575]	1
sucrose-phosphate synthase activity [GO:0046524]	1
sugar-phosphatase activity [GO:0050308]	1
sulfite reductase (ferredoxin) activity [GO:0050311]	1
sulfite reductase activity [GO:0016002]	1
sulfur dioxygenase activity [GO:0050313]	1
tetrapyrrole binding [GO:0046906]	1
threonine synthase activity [GO:0004795]	1
threonine-tRNA ligase activity [GO:0004829]	1
toxin activity [GO:0090729]	1
trans-2-enoyl-CoA reductase (NADPH) activity [GO:0019166]	1
transcription factor binding [GO:0008134]	1
transferase activity, transferring pentosyl groups [GO:0016763]	1
transketolase activity [GO:0004802]	1
translation release factor activity [GO:0003747]	1
translation release factor activity, codon specific [GO:0016149]	1
tubulin binding [GO:0015631]	1
ubiquitin protein ligase activity [GO:0061630]	1
ubiquitin-protein transferase activity [GO:0004842]	1
UDP-glucose 6-dehydrogenase activity [GO:0003979]	1
UFM1 transferase activity [GO:0071568]	1
uracil binding [GO:0002058]	1
ureidoglycine aminohydrolase activity [GO:0071522]	1
ureidoglycolate hydrolase activity [GO:0004848]	1
uridylyltransferase activity [GO:0070569]	1
voltage-gated anion channel activity [GO:0008308]	1
xanthoxin dehydrogenase activity [GO:0010301]	1
xylulokinase activity [GO:0004856]	1

## Sheet: Cellular component
Cellular component	Number of proteins
cytoplasm [GO:0005737]	170
cytosol [GO:0005829]	144
nucleus [GO:0005634]	96
integral component of membrane [GO:0016021]	76
chloroplast [GO:0009507]	41
mitochondrion [GO:0005739]	41
plasma membrane [GO:0005886]	30
cytosolic large ribosomal subunit [GO:0022625]	29
cytosolic small ribosomal subunit [GO:0022627]	26
chloroplast stroma [GO:0009570]	25
cell [GO:0005623]	24
endoplasmic reticulum [GO:0005783]	21
membrane [GO:0016020]	21
nucleosome [GO:0000786]	20
Golgi membrane [GO:0000139]	18
endoplasmic reticulum membrane [GO:0005789]	16
apoplast [GO:0048046]	15
ribonucleoprotein complex [GO:1990904]	14
proteasome core complex [GO:0005839]	13
plasmodesma [GO:0009506]	12
proteasome core complex, alpha-subunit complex [GO:0019773]	12
ribosome [GO:0005840]	12
eukaryotic 43S preinitiation complex [GO:0016282]	11
eukaryotic 48S preinitiation complex [GO:0033290]	11
chaperonin-containing T-complex [GO:0005832]	10
endomembrane system [GO:0012505]	10
eukaryotic translation initiation factor 3 complex [GO:0005852]	10
mitochondrial matrix [GO:0005759]	10
mitochondrial respiratory chain complex I [GO:0005747]	9
extracellular region [GO:0005576]	7
mitochondrial inner membrane [GO:0005743]	7
nuclear chromatin [GO:0000790]	7
U5 snRNP [GO:0005682]	7
endoplasmic reticulum-Golgi intermediate compartment [GO:0005793]	6
intracellular membrane-bounded organelle [GO:0043231]	6
nucleolus [GO:0005730]	6
peroxisome [GO:0005777]	6
nucleoplasm [GO:0005654]	5
phosphopyruvate hydratase complex [GO:0000015]	5
proteasome regulatory particle, lid subcomplex [GO:0008541]	5
vacuole [GO:0005773]	5
amyloplast [GO:0009501]	4
box C/D snoRNP complex [GO:0031428]	4
catalytic step 2 spliceosome [GO:0071013]	4
chloroplast envelope [GO:0009941]	4
chloroplast inner membrane [GO:0009706]	4
COPII-coated ER to Golgi transport vesicle [GO:0030134]	4
cytoplasmic stress granule [GO:0010494]	4
cytoskeleton [GO:0005856]	4
endosome [GO:0005768]	4
eukaryotic translation initiation factor 4F complex [GO:0016281]	4
integral component of chloroplast outer membrane [GO:0031359]	4
mitochondrial proton-transporting ATP synthase complex, catalytic core F(1) [GO:0000275]	4
perinuclear region of cytoplasm [GO:0048471]	4
polysomal ribosome [GO:0042788]	4
protein-containing complex [GO:0032991]	4
proton-transporting ATP synthase complex, catalytic core F(1) [GO:0045261]	4
small-subunit processome [GO:0032040]	4
acetolactate synthase complex [GO:0005948]	3
actin cytoskeleton [GO:0015629]	3
aminoacyl-tRNA synthetase multienzyme complex [GO:0017101]	3
anchored component of plasma membrane [GO:0046658]	3
cell surface [GO:0009986]	3
clathrin coat of coated pit [GO:0030132]	3
clathrin coat of trans-Golgi network vesicle [GO:0030130]	3
COPI vesicle coat [GO:0030126]	3
eukaryotic translation elongation factor 1 complex [GO:0005853]	3
large ribosomal subunit [GO:0015934]	3
nascent polypeptide-associated complex [GO:0005854]	3
oligosaccharyltransferase complex [GO:0008250]	3
oxoglutarate dehydrogenase complex [GO:0045252]	3
plastid [GO:0009536]	3
proton-transporting V-type ATPase, V1 domain [GO:0033180]	3
respirasome [GO:0070469]	3
signal recognition particle, endoplasmic reticulum targeting [GO:0005786]	3
small ribosomal subunit [GO:0015935]	3
U2 snRNP [GO:0005686]	3
box H/ACA snoRNP complex [GO:0031429]	2
cell wall [GO:0005618]	2
clathrin complex [GO:0071439]	2
clathrin vesicle coat [GO:0030125]	2
COPII vesicle coat [GO:0030127]	2
endoplasmic reticulum chaperone complex [GO:0034663]	2
endoplasmic reticulum exit site [GO:0070971]	2
endoplasmic reticulum lumen [GO:0005788]	2
eukaryotic translation initiation factor 2 complex [GO:0005850]	2
glyoxysome [GO:0009514]	2
integral component of endoplasmic reticulum membrane [GO:0030176]	2
integral component of mitochondrial outer membrane [GO:0031307]	2
mitochondrial envelope [GO:0005740]	2
mitochondrial intermembrane space [GO:0005758]	2
mitochondrial proton-transporting ATP synthase complex [GO:0005753]	2
NuA4 histone acetyltransferase complex [GO:0035267]	2
nuclear envelope [GO:0005635]	2
nuclear pore [GO:0005643]	2
nuclear proteasome complex [GO:0031595]	2
P granule [GO:0043186]	2
P-body [GO:0000932]	2
plant-type vacuole [GO:0000325]	2
proteasome complex [GO:0000502]	2
proteasome regulatory particle, base subcomplex [GO:0008540]	2
proteasome storage granule [GO:0034515]	2
protein kinase CK2 complex [GO:0005956]	2
riboflavin synthase complex [GO:0009349]	2
RISC complex [GO:0016442]	2
SAM complex [GO:0001401]	2
signal peptidase complex [GO:0005787]	2
thylakoid [GO:0009579]	2
TOC-TIC supercomplex I [GO:0061927]	2
translation release factor complex [GO:0018444]	2
U1 snRNP [GO:0005685]	2
U2-type prespliceosome [GO:0071004]	2
U4/U6 x U5 tri-snRNP complex [GO:0046540]	2
U5 snRNP [GO:0005682]	2
VCP-NPL4-UFD1 AAA ATPase complex [GO:0034098]	2
actomyosin, actin portion [GO:0042643]	1
beta-galactosidase complex [GO:0009341]	1
Cajal body [GO:0015030]	1
chloroplast starch grain [GO:0009569]	1
chloroplast thylakoid [GO:0009534]	1
chloroplast thylakoid membrane [GO:0009535]	1
clathrin adaptor complex [GO:0030131]	1
cohesin complex [GO:0008278]	1
COP9 signalosome [GO:0008180]	1
cortical actin cytoskeleton [GO:0030864]	1
endocytic vesicle [GO:0030139]	1
ER membrane protein complex [GO:0072546]	1
ESCRT III complex [GO:0000815]	1
eukaryotic translation initiation factor 3 complex, eIF3e [GO:0071540]	1
eukaryotic translation initiation factor 3 complex, eIF3m [GO:0071541]	1
extracellular space [GO:0005615]	1
extrinsic component of cytoplasmic side of plasma membrane [GO:0031234]	1
extrinsic component of membrane [GO:0019898]	1
GET complex [GO:0043529]	1
glycerol-3-phosphate dehydrogenase complex [GO:0009331]	1
Ino80 complex [GO:0031011]	1
integral component of mitochondrial inner membrane [GO:0031305]	1
integral component of plasma membrane [GO:0005887]	1
lipid droplet [GO:0005811]	1
MICOS complex [GO:0061617]	1
microtubule [GO:0005874]	1
mitochondrial large ribosomal subunit [GO:0005762]	1
mitochondrial outer membrane [GO:0005741]	1
mitochondrial outer membrane translocase complex [GO:0005742]	1
mitochondrial processing peptidase complex [GO:0017087]	1
mitochondrial pyruvate dehydrogenase complex [GO:0005967]	1
mitochondrial respiratory chain complex I [GO:0005747]	1
monolayer-surrounded lipid storage body [GO:0012511]	1
multi-eIF complex [GO:0043614]	1
multivesicular body [GO:0005771]	1
NatA complex [GO:0031415]	1
nuclear pore central transport channel [GO:0044613]	1
nuclear pore inner ring [GO:0044611]	1
PAM complex, Tim23 associated import motor [GO:0001405]	1
PCNA complex [GO:0043626]	1
peroxisomal matrix [GO:0005782]	1
phenylalanine-tRNA ligase complex [GO:0009328]	1
phragmoplast [GO:0009524]	1
plant-type cell wall [GO:0009505]	1
plastid nucleoid [GO:0042646]	1
precatalytic spliceosome [GO:0071011]	1
preribosome, large subunit precursor [GO:0030687]	1
proteasome core complex, beta-subunit complex [GO:0019774]	1
proteasome regulatory particle [GO:0005838]	1
protein phosphatase type 2A complex [GO:0000159]	1
protein serine/threonine phosphatase complex [GO:0008287]	1
protein storage vacuole membrane [GO:0032586]	1
proton-transporting ATP synthase complex, coupling factor F(o) [GO:0045263]	1
Prp19 complex [GO:0000974]	1
pyruvate dehydrogenase complex [GO:0045254]	1
R2TP complex [GO:0097255]	1
retromer complex [GO:0030904]	1
ribose phosphate diphosphokinase complex [GO:0002189]	1
spliceosomal complex [GO:0005681]	1
SWI/SNF complex [GO:0016514]	1
Swr1 complex [GO:0000812]	1
U12-type spliceosomal complex [GO:0005689]	1
U2-type catalytic step 1 spliceosome [GO:0071006]	1
U4 snRNP [GO:0005687]	1
vacuolar proton-transporting V-type ATPase, V1 domain [GO:0000221]	1
